# Supplementary material for: Pseudorabies Virus Infected Porcine Epithelial Cell Line Generates a Diverse Set of Host MicroRNAs and a Special Cluster of Viral MicroRNAs
Source: PLoS One. 2012 Jan 23;7(1):e30988. doi: 10.1371/journal.pone.0030988 (PMC3264653; doi:10.1371/journal.pone.0030988)
Supplement: Table S1 — Summary of the expression data for known detected porcine miRNAs. “MIR gene” represents the miRNA genes annotated in miRBase, Release 17.0. “Total reads” represents total small RNA reads mapped to the precursors of miRNA genes. “Maximum reads” and “Sequences of maximum reads” represent the number of reads and their sequences of the most abundant small RNAs corresponding to the miRNA genes. “Total miRNA reads” represents the total reads of the mature miRNAs. “miRNA 1”, “miRNA 2” and “miRNA sequence” represent the mature miRNAs, their sequences and reads. Note that some miRNA genes produce more than one mature miRNAs, which are denoted as 1, 2, etc. The background is colored according to the total number of small RNA reads of the miRNA genes. (XLS) [file pone.0030988.s002.xls]

## Sheet: Table S1
Table S1. Summary of the expression data for known detected porcine miRNAs
MIR genea	Total readsb	Maximum readsc	Sequences of maximum readsc	Total miRNA readsd	miRNA 1e	miRNA sequencee	miRNA readse	miRNA 2e	miRNA sequencee	miRNA readse
ssc-let-7a-1	434672	352704	UGAGGUAGUAGGUUGUAUAGUU	352704	ssc-let-7a	UGAGGUAGUAGGUUGUAUAGUU	352704
ssc-let-7a-2	434758	352704	UGAGGUAGUAGGUUGUAUAGUU	352704	ssc-let-7a	UGAGGUAGUAGGUUGUAUAGUU	352704
ssc-let-7c	34215	12029	UGAGGUAGUAGGUUGUAUGGUU	12029	ssc-let-7c	UGAGGUAGUAGGUUGUAUGGUU	12029
ssc-let-7e	51386	37015	UGAGGUAGGAGGUUGUAUAGUU	37015	ssc-let-7e	UGAGGUAGGAGGUUGUAUAGUU	37015
ssc-let-7f	519442	455888	UGAGGUAGUAGAUUGUAUAGUU	455888	ssc-let-7f	UGAGGUAGUAGAUUGUAUAGUU	455888
ssc-let-7g	101380	92415	UGAGGUAGUAGUUUGUACAGUU	92415	ssc-let-7g	UGAGGUAGUAGUUUGUACAGUU	92415
ssc-let-7i	66781	51425	UGAGGUAGUAGUUUGUGCU	51425	ssc-let-7i	UGAGGUAGUAGUUUGUGCU	51425
ssc-mir-1	3236	2318	UGGAAUGUAAAGAAGUAUGUAU	790	ssc-miR-1	UGGAAUGUAAAGAAGUAUGUA	790
ssc-mir-100	756	573	AACCCGUAGAUCCGAACUUGUG	573	ssc-miR-100	AACCCGUAGAUCCGAACUUGUG	573
ssc-mir-101-1	16240	10689	GUACAGUACUGUGAUAACU	189	ssc-miR-101	UACAGUACUGUGAUAACUGAA	189
ssc-mir-101-2	16198	10689	GUACAGUACUGUGAUAACU	189	ssc-miR-101	UACAGUACUGUGAUAACUGAA	189
ssc-mir-103-1	146469	53960	AGCAGCAUUGUACAGGGCUAU	18431	ssc-miR-103	AGCAGCAUUGUACAGGGCUAUGA	18431
ssc-mir-103-2	146513	53960	AGCAGCAUUGUACAGGGCUAU	18431	ssc-miR-103	AGCAGCAUUGUACAGGGCUAUGA	18431
ssc-mir-105-1	0	0		0
ssc-mir-105-2	0	0		0
ssc-mir-106a	2	1	AAAGUGCUUACAGUGCAG	0
ssc-mir-107	150288	53960	AGCAGCAUUGUACAGGGCUAU	34010	ssc-miR-107	AGCAGCAUUGUACAGGGCUAUCA	34010
ssc-mir-10a	62163	32224	UACCCUGUAGAUCCGAAUUUGU	32224	ssc-miR-10a	UACCCUGUAGAUCCGAAUUUGU	32224
ssc-mir-10b	1545	1012	UACCCUGUAGAACCGAAUUUGU	1012	ssc-miR-10b	UACCCUGUAGAACCGAAUUUGU	1012
ssc-mir-122	439	214	UGGAGUGUGACAAUGGUGUUUG	5	ssc-miR-122	UGGAGUGUGACAAUGGUGUUUGU	5
ssc-mir-1224	14	4	GUGAGGACUCGGGAGGUG	0
ssc-mir-124a-1	2	2	UAAGGCACGCGGUGAAUG	0
ssc-mir-124a-2	2	2	UAAGGCACGCGGUGAAUG	0
ssc-mir-125a	1982	1562	UCCCUGAGACCCUUUAACCU	8	ssc-miR-125a	UCCCUGAGACCCUUUAACCUGUG	8
ssc-mir-125b-1	875	344	UCCCUGAGACCCUAACUUGUGA	344	ssc-miR-125b	UCCCUGAGACCCUAACUUGUGA	344
ssc-mir-125b-2	890	344	UCCCUGAGACCCUAACUUGUGA	344	ssc-miR-125b	UCCCUGAGACCCUAACUUGUGA	344
ssc-mir-126	3	2	CAUUAUUACUUUUGGUACGC	1	ssc-miR-126*	CAUUAUUACUUUUGGUACGCG	1
ssc-mir-127	5	4	UCGGAUCCGUCUGAGCUUGGCU	4	ssc-miR-127	UCGGAUCCGUCUGAGCUUGGCU	4
ssc-mir-1271	3289	2377	CUUGGCACCUAGUAAGCAC	0
ssc-mir-1277	126	85	UACGUAGAUAUAUAUGUAUUUU	85	ssc-miR-1277	UACGUAGAUAUAUAUGUAUUUU	85
ssc-mir-128-1	14442	9262	UCACAGUGAACCGGUCUCUUU	9262	ssc-miR-128	UCACAGUGAACCGGUCUCUUU	9262
ssc-mir-128-2	13541	9262	UCACAGUGAACCGGUCUCUUU	9262	ssc-miR-128	UCACAGUGAACCGGUCUCUUU	9262
ssc-mir-1285	288	53	AUCAGUAGUGGGAUCGCGCCU	0
ssc-mir-1296	1	1	UUAGGGCCCUGGCUCCAUCUCC	0
ssc-mir-129a	48	36	AAGCCCUUACCCCAAAAAGCAU	36	ssc-miR-129a	AAGCCCUUACCCCAAAAAGCAU	36
ssc-mir-129b	5	2	AAGCCCUUACCCCAAAAAG	0
ssc-mir-1306	464	91	ACGUUGGCUCUGGUGGUGAU	72	ssc-miR-1306-3p	ACGUUGGCUCUGGUGGUGAUG	46	ssc-miR-1306-5p	CCACCUCCCCUGCAAACGUCCA	26
ssc-mir-1307	1811	927	ACUCGGCGUGGCGUCGGUCGU	471	ssc-miR-1307	ACUCGGCGUGGCGUCGGUCGUG	471
ssc-mir-130a	112	71	CAGUGCAAUGUUAAAAGG	21	ssc-miR-130a	CAGUGCAAUGUUAAAAGGGCAU	21
ssc-mir-130b	197	114	CAGUGCAAUGAUGAAAGG	20	ssc-miR-130b	CAGUGCAAUGAUGAAAGGGCAU	20
ssc-mir-133a-1	4	1	UUUGGUCCCCUUCAACCAGCUG	1	ssc-miR-133a-5p	AGCUGGUAAAAUGGAACCAAAU	1
ssc-mir-133a-2	3	1	UUUGGUCCCCUUCAACCAGCUG	1	ssc-miR-133a-5p	AGCUGGUAAAAUGGAACCAAAU	1
ssc-mir-133b	0	0		0
ssc-mir-1343	32	11	CCUCCUGGGGCCCGCACU	7	ssc-miR-1343	CUCCUGGGGCCCGCACUCUCGC	7
ssc-mir-135-1	2	1	UAUGGCUUUUUAUUCCUAUGUGA	1	ssc-miR-135	UAUGGCUUUUUAUUCCUAUGUGA	1
ssc-mir-135-2	13	3	AUGUAGGGAUGGAAGCCAUGAA	1	ssc-miR-135	UAUGGCUUUUUAUUCCUAUGUGA	1
ssc-mir-136	0	0		0
ssc-mir-139	36	11	UGGAGACGCGGCCCUGUU	3	ssc-miR-139-5p	UCUACAGUGCACGUGUCUCCAG	3
ssc-mir-140	36621	18063	ACCACAGGGUAGAACCACGGA	95	ssc-miR-140*	UACCACAGGGUAGAACCACGGAC	94	ssc-miR-140	AGUGGUUUUACCCUAUGGUAG	1
ssc-mir-142	23	9	CCCAUAAAGUAGAAAGCACUA	0
ssc-mir-143	5	3	UGAGAUGAAGCACUGUAGCU	1	ssc-miR-143-3p	UGAGAUGAAGCACUGUAGCUC	1
ssc-mir-145	1	1	GUCCAGUUUUCCCAGGAA	0
ssc-mir-146a	379	245	UGAGAACUGAAUUCCAUGGGUU	0
ssc-mir-146b	45	33	UGAGAACUGAAUUCCAUAGGCU	0
ssc-mir-148a	4	3	UCAGUGCACUACAGAACU	1	ssc-miR-148a	UCAGUGCACUACAGAACUUUGU	1
ssc-mir-148b	284	159	UCAGUGCAUCACAGAACU	59	ssc-miR-148b	UCAGUGCAUCACAGAACUUUGU	59
ssc-mir-149	3	2	GAGGGAGGGACGGGGGCUGUGC	0
ssc-mir-151	1713	506	CUAGACUGAAGCUCCUUGAGGA	818	ssc-miR-151-3p	CUAGACUGAAGCUCCUUGAGGA	506	ssc-miR-151-5p	UCGAGGAGCUCACAGUCUAGU	312
ssc-mir-152	586	435	UCAGUGCAUGACAGAACUUGG	435	ssc-miR-152	UCAGUGCAUGACAGAACUUGG	435
ssc-mir-153	0	0		0
ssc-mir-155	170	55	UUAAUGCUAAUUGUGAUAG	0
ssc-mir-15a	222	108	UAGCAGCACAUAAUGGUUU	40	ssc-miR-15a	UAGCAGCACAUAAUGGUUUGU	40
ssc-mir-15b	280	126	UAGCAGCACAUCAUGGUUUA	88	ssc-miR-15b	UAGCAGCACAUCAUGGUUUACA	88
ssc-mir-16-1	942	326	UAGCAGCACGUAAAUAUUG	187	ssc-miR-16	UAGCAGCACGUAAAUAUUGGCG	187
ssc-mir-16-2	937	326	UAGCAGCACGUAAAUAUUG	187	ssc-miR-16	UAGCAGCACGUAAAUAUUGGCG	187
ssc-mir-17	420	92	CAAAGUGCUUACAGUGCAGGUAG	93	ssc-miR-17-5p	CAAAGUGCUUACAGUGCAGGUAG	92	ssc-miR-17-3p	ACUGCAGUGAAGGCACUUGUAG	1
ssc-mir-181a-1	798	352	AACAUUCAACGCUGUCGGUGA	88	ssc-miR-181a	AACAUUCAACGCUGUCGGUGAGUU	88
ssc-mir-181a-2	815	352	AACAUUCAACGCUGUCGGUGA	88	ssc-miR-181a	AACAUUCAACGCUGUCGGUGAGUU	88
ssc-mir-181b-1	138	39	AACAUUCAUUGCUGUCGGUGGGUU	39	ssc-miR-181b	AACAUUCAUUGCUGUCGGUGGGUU	39
ssc-mir-181b-2	176	39	AACAUUCAUUGCUGUCGGUGGGUU	39	ssc-miR-181b	AACAUUCAUUGCUGUCGGUGGGUU	39
ssc-mir-181c	3	2	AACAUUCAACCUGUCGGUGA	0
ssc-mir-181d	9	5	AACAUUCAUUGUUGUCGGUGGGUU	5	ssc-miR-181d-5p	AACAUUCAUUGUUGUCGGUGGGUU	5
ssc-mir-183	619	179	UAUGGCACUGGUAGAAUUCACU	91	ssc-miR-183	UAUGGCACUGGUAGAAUUCACUG	91
ssc-mir-1839	364	150	AAGGUAGAUAGAACAGGUCUUG	150	ssc-miR-1839-5p	AAGGUAGAUAGAACAGGUCUUG	150
ssc-mir-184	1479	1043	UGGACGGAGAACUGAUAAGGGU	1043	ssc-miR-184	UGGACGGAGAACUGAUAAGGGU	1043
ssc-mir-185	31590	16288	UGGAGAGAAAGGCAGUUCCU	2923	ssc-miR-185	UGGAGAGAAAGGCAGUUCCUGA	2923
ssc-mir-186	607	337	CAAAGAAUUCUCCUUUUGGGCUU	337	ssc-miR-186	CAAAGAAUUCUCCUUUUGGGCUU	337
ssc-mir-187	10	4	UCGUGUCUUGUGUUGCAGCC	2	ssc-miR-187	UCGUGUCUUGUGUUGCAGCCGG	2
ssc-mir-18a	92	24	UAAGGUGCAUCUAGUGCAGAUA	24	ssc-miR-18a	UAAGGUGCAUCUAGUGCAGAUA	24
ssc-mir-18b	8	8	UAAGGUGCAUCUAGUGCA	0
ssc-mir-190	2	1	UGAUAUGUUUGAUAUUGGGUUG	1	ssc-miR-190	UGAUAUGUUUGAUAUUGGGUUG	1
ssc-mir-191	15180	3985	CAACGGAAUCCCAAAAGCA	712	ssc-miR-191	CAACGGAAUCCCAAAAGCAGCUG	712
ssc-mir-192	41910	14709	CUGACCUAUGAAUUGACAGCC	14709	ssc-miR-192	CUGACCUAUGAAUUGACAGCC	14709
ssc-mir-193a	588	166	AACUGGCCUACAAAGUCCCA	166	ssc-miR-193a-5p	UGGGUCUUUGCGGGCGAGAUGA	165	ssc-miR-193a-3p	AACUGGCCUACAAAGUCCCAGU	1
ssc-mir-194	1	1	UGUAACAGCGACUCCAUGU	0
ssc-mir-195	7	2	UAGCAGCACAGAAAUAUUGG	0
ssc-mir-196a	0	0		0
ssc-mir-196b	140	32	UAGGUAGUUUCCUGUUGUUGGG	33	ssc-miR-196b-5p	UAGGUAGUUUCCUGUUGUUGGG	32	ssc-miR-196b-3p	CGACAGCACGACACUGCCUUCA	1
ssc-mir-199a-1	263	160	ACAGUAGUCUGCACAUUGGUUA	211	ssc-miR-199a-3p	ACAGUAGUCUGCACAUUGGUUA	160	ssc-miR-199a*	CAGUAGUCUGCACAUUGGUUA	6
ssc-mir-199a-2	263	160	ACAGUAGUCUGCACAUUGGUUA	211	ssc-miR-199a-3p	ACAGUAGUCUGCACAUUGGUUA	160	ssc-miR-199a*	CAGUAGUCUGCACAUUGGUUA	6
ssc-mir-199b	300	160	ACAGUAGUCUGCACAUUGGUUA	211	ssc-miR-199a-3p	ACAGUAGUCUGCACAUUGGUUA	160	ssc-miR-199b*	UACAGUAGUCUGCACAUUGGUU	45
ssc-mir-19a	7	2	AGUUUUGCAUAGUUGCACUA	0
ssc-mir-19b-1	102	73	UGUGCAAAUCCAUGCAAAACU	11	ssc-miR-19b	UGUGCAAAUCCAUGCAAAACUGA	11
ssc-mir-19b-2	100	73	UGUGCAAAUCCAUGCAAAACU	11	ssc-miR-19b	UGUGCAAAUCCAUGCAAAACUGA	11
ssc-mir-20	150	42	UAAAGUGCUUAUAGUGCAGGUA	42	ssc-miR-20	UAAAGUGCUUAUAGUGCAGGUA	42
ssc-mir-202	1	1	AGAGGUGUAGGCAUGGGAAAC	0
ssc-mir-204	2	1	UUCCCUUUGUCAUCCUAUGCCU	1	ssc-miR-204	UUCCCUUUGUCAUCCUAUGCCU	1
ssc-mir-205	1	1	GAUUUCAGUGGAGUGAAGCU	0
ssc-mir-206	30	15	UGGAAUGUAAGGAAGUGUGUG	13	ssc-miR-206	UGGAAUGUAAGGAAGUGUGUGA	13
ssc-mir-208b	0	0		0
ssc-mir-21	224138	165999	UAGCUUAUCAGACUGAUGUU	6763	ssc-miR-21	UAGCUUAUCAGACUGAUGUUGA	6763
ssc-mir-210	199	60	ACUGUGCGUGUGACAGCG	11	ssc-miR-210	CUGUGCGUGUGACAGCGGCUGA	11
ssc-mir-214	0	0		0
ssc-mir-215	161	125	UGACCUAUGAAUUGACAG	13	ssc-miR-215	AUGACCUAUGAAUUGACAGAC	13
ssc-mir-216	0	0		0
ssc-mir-217	0	0		0
ssc-mir-218	0	0		0
ssc-mir-218b	0	0		0
ssc-mir-219	37	11	UGAUUGUCCAAACGCAAU	6	ssc-miR-219	AGAGUUGAGUCUGGACGUCCCG	6
ssc-mir-22	622	213	AAGCUGCCAGUUGAAGAA	101	ssc-miR-22-3p	AAGCUGCCAGUUGAAGAACUGU	72	ssc-miR-22-5p	AGUUCUUCAGUGGCAAGCUUUA	29
ssc-mir-221	26825	13980	AGCUACAUUGUCUGCUGGGUUU	13980	ssc-miR-221	AGCUACAUUGUCUGCUGGGUUU	13980
ssc-mir-222	6917	3541	AGCUACAUCUGGCUACUGGGUC	73	ssc-miR-222	AGCUACAUCUGGCUACUGGGUCUC	73
ssc-mir-224	2	1	CAAGUCACUAGUGGUUCCGUUUAG	0
ssc-mir-2320	652	304	UCGAUGAUGGUCCCUGUGUUU	8	ssc-miR-2320	UGGCACAGGGUCCAGCUGUCGG	6	ssc-miR-2320*	CGAUGAUGGUCCCUGUGUUUG	2
ssc-mir-23a	8071	2940	AUCACAUUGCCAGGGAUUUCCA	507	ssc-miR-23a	AUCACAUUGCCAGGGAUUUCC	507
ssc-mir-23b	1168	248	UGGGUUCCUGGCAUGCUGAUUU	238	ssc-miR-23b	AUCACAUUGCCAGGGAUUACCA	238
ssc-mir-24-1	3974	2539	UGGCUCAGUUCAGCAGGAACAG	2546	ssc-miR-24	UGGCUCAGUUCAGCAGGAACAG	2539	ssc-miR-24*	GUGCCUACUGAGCUGAAACACAGU	7
ssc-mir-24-2	3833	2539	UGGCUCAGUUCAGCAGGAACAG	2539	ssc-miR-24	UGGCUCAGUUCAGCAGGAACAG	2539
ssc-mir-2476-1	15990	13358	UCCCUGUGGUCUAGUGGUUA	2056	ssc-miR-2476	UCCCUGUGGUCUAGUGGUUAG	2056
ssc-mir-2476-2	15645	13358	UCCCUGUGGUCUAGUGGUUA	2056	ssc-miR-2476	UCCCUGUGGUCUAGUGGUUAG	2056
ssc-mir-2476-3	15645	13358	UCCCUGUGGUCUAGUGGUUA	2056	ssc-miR-2476	UCCCUGUGGUCUAGUGGUUAG	2056
ssc-mir-26a	769	324	UUCAAGUAAUCCAGGAUAG	102	ssc-miR-26a	UUCAAGUAAUCCAGGAUAGGCU	102
ssc-mir-27a	3924	1854	UUCACAGUGGCUAAGUUC	22	ssc-miR-27a	UUCACAGUGGCUAAGUUCCGC	22
ssc-mir-27b	2071	1854	UUCACAGUGGCUAAGUUC	8	ssc-miR-27b	UUCACAGUGGCUAAGUUCUGC	7	ssc-miR-27b*	AGAGCUUAGCUGAUUGGUGAACA	1
ssc-mir-28	157	66	CACUAGAUUGUGAGCUCCUGGA	66	ssc-miR-28-3p	CACUAGAUUGUGAGCUCCUGGA	66
ssc-mir-296	1536	434	AGGGUUGGGCGGAGGCUUU	4	ssc-miR-296	GAGGGCCCCCCCCAAUCCUGU	4
ssc-mir-299	11	6	UAUGUGGGACGGUAAACC	0
ssc-mir-29a	36142	31538	UAGCACCAUCUGAAAUCGGUUA	349	ssc-miR-29a	CUAGCACCAUCUGAAAUCGGUUA	349
ssc-mir-29b	388	310	UAGCACCAUUUGAAAUCAGU	310	ssc-miR-29b	UAGCACCAUUUGAAAUCAGU	310
ssc-mir-29c	740	629	UAGCACCAUUUGAAAUCGGUUA	629	ssc-miR-29c	UAGCACCAUUUGAAAUCGGUUA	629
ssc-mir-301	232	121	GCUCUGACUUUAUUGCACUACU	0
ssc-mir-30a	136522	62215	UGUAAACAUCCUCGACUGGAAG	62392	ssc-miR-30a-5p	UGUAAACAUCCUCGACUGGAAG	62215	ssc-miR-30a-3p	CUUUCAGUCGGAUGUUUGCAGC	177
ssc-mir-30b	206	73	UGUAAACAUCCUACACUCAGCU	82	ssc-miR-30b-5p	UGUAAACAUCCUACACUCAGCU	73	ssc-miR-30b-3p	CUGGGAGGUGGAUGUUUACUU	9
ssc-mir-30c-1	888	550	UGUAAACAUCCUACACUCUCAGCU	147	ssc-miR-30c	UGUAAACAUCCUACACUCUCAGC	147
ssc-mir-30c-2	2361	943	CUGGGAGAAGGCUGUUUACU	147	ssc-miR-30c	UGUAAACAUCCUACACUCUCAGC	147
ssc-mir-30d	15993	7563	UGUAAACAUCCCCGACUGGAAGC	6074	ssc-miR-30d	UGUAAACAUCCCCGACUGGAAGCU	6074
ssc-mir-30e	1131	544	UGUAAACAUCCUUGACUGGAAGC	160	ssc-miR-30e-5p	UGUAAACAUCCUUGACUGGAAGCU	115	ssc-miR-30e-3p	CUUUCAGUCGGAUGUUUACAGC	45
ssc-mir-32	9	3	CAAUUUAGUGUGUGUGAUAUU	0
ssc-mir-320	108576	39976	AAAAGCUGGGUUGAGAGGGCGA	37973	ssc-miR-320	AAAAGCUGGGUUGAGAGGGCGAA	37973
ssc-mir-323	9	4	CACAUUACACGGUCGACCU	0
ssc-mir-324	69	17	CGCAUCCCCUAGGGCAUUG	8	ssc-miR-324	CGCAUCCCCUAGGGCAUUGGUGU	8
ssc-mir-325	3	2	CCUAGUAGGUGUUCAGUAAG	0
ssc-mir-326	0	0		0
ssc-mir-328	3	2	CUGGCCCUCUCUGCCCUUCCGU	2	ssc-miR-328	CUGGCCCUCUCUGCCCUUCCGU	2
ssc-mir-331	16	11	GCCCCUGGGCCUAUCCUAGAA	11	ssc-miR-331-3p	GCCCCUGGGCCUAUCCUAGAA	11
ssc-mir-335	636	333	UCAAGAGCAAUAACGAAAAAUG	333	ssc-miR-335	UCAAGAGCAAUAACGAAAAAUG	333
ssc-mir-338	1	1	UCCAGCAUCAGUGAUUUUG	0
ssc-mir-339	19	8	UCCCUGUCCUCCAGGAGCU	2	ssc-miR-339-5p	UCCCUGUCCUCCAGGAGCUCAC	2
ssc-mir-340	2720	2573	UUAUAAAGCAAUGAGACUGAUU	2573	ssc-miR-340	UUAUAAAGCAAUGAGACUGAUU	2573
ssc-mir-342	78	15	UCUCACACAGAAAUCGCACCCGUC	10	ssc-miR-342	UCUCACACAGAAAUCGCACCCGUCA	10
ssc-mir-345	21	11	CCUGAACUAGGGGUCUGG	4	ssc-miR-345-5p	GCUGACUCCUAGUCCAGUGCU	3	ssc-miR-345-3p	CCCUGAACUAGGGGUCUGGAG	1
ssc-mir-34a	34	20	UGGCAGUGUCUUAGCUGGUUGU	20	ssc-miR-34a	UGGCAGUGUCUUAGCUGGUUGU	20
ssc-mir-34c	0	0		0
ssc-mir-361	84	13	UUAUCAGAAUCUCCAGGGGUA	13	ssc-miR-361-5p	UUAUCAGAAUCUCCAGGGGUAC	8	ssc-miR-361-3p	CCCCCAGGUGUGAUUCUGAUUUGC	5
ssc-mir-362	62	11	AAUCCUUGGAACCUAGGUGUGAGUG	11	ssc-miR-362	AAUCCUUGGAACCUAGGUGUGAGUG	11
ssc-mir-363	0	0		0
ssc-mir-365-1	467	342	UAAUGCCCCUAAAAAUCCUUAU	342	ssc-miR-365-3p	UAAUGCCCCUAAAAAUCCUUAU	342
ssc-mir-365-2	1230	352	GAGGGACUUUCAGGGGCAGCU	347	ssc-miR-365-3p	UAAUGCCCCUAAAAAUCCUUAU	342	ssc-miR-365-5p	GAGGGACUUUCAGGGGCAGCUGU	5
ssc-mir-369	4	2	AAUAAUACAUGGUUGAUCUUU	4	ssc-miR-369	AAUAAUACAUGGUUGAUCUUU	2	ssc-miR-369	AAUAAUACAUGGUUGAUCUUU	2
ssc-mir-374a	272	104	UUAUAAUACAACCUGAUAA	112	ssc-miR-374a*	CUUAUCAGGUUGUAUUGUAAUU	58	ssc-miR-374a	UUAUAAUACAACCUGAUAAGUG	54
ssc-mir-374b	161	122	AUAUAAUACAACCUGCUAAGUG	124	ssc-miR-374b-5p	AUAUAAUACAACCUGCUAAGUG	122	ssc-miR-374b-3p	CUUAUCAGGUUGUAUUAUCAUU	2
ssc-mir-376a	0	0		0
ssc-mir-376b	1	1	AACAUAGAGGAAAUUCCAC	0
ssc-mir-376c	1	1	AACAUAGAGGAAAUUCCAC	0
ssc-mir-378-1	4538	2248	ACUGGACUUGGAGUCAGAAGG	1612	ssc-miR-378	ACUGGACUUGGAGUCAGAAGGC	1612
ssc-mir-378-2	4538	2248	ACUGGACUUGGAGUCAGAAGG	1612	ssc-miR-378	ACUGGACUUGGAGUCAGAAGGC	1612
ssc-mir-381	1	1	UAUACAAGGACAAGCUCUC	0
ssc-mir-382	64	38	AAUCAUUCACGGACAACAC	0
ssc-mir-383	199	45	GAUCAGAAGGUGAUUGUGGCUU	0
ssc-mir-411	13	5	AUAGUAGACCGUAUAGCGUA	0
ssc-mir-421	56	32	AUCAACAGACAUUAAUUG	0
ssc-mir-423	49880	30889	UGAGGGGCAGAGAGCGAGACUUU	31732	ssc-miR-423-5p	UGAGGGGCAGAGAGCGAGACUUU	30889	ssc-miR-423-3p	AGCUCGGUCUGAGGCCCCUCAGU	843
ssc-mir-424	99	38	CAAAACGUGAGGCGCUGCUAU	50	ssc-miR-424*	CAAAACGUGAGGCGCUGCUAU	38	ssc-miR-424	CAGCAGCAAUUCAUGUUUUGAA	12
ssc-mir-425	148	32	AAUGACACGAUCACUCCCGUUGAG	22	ssc-miR-425-5p	AAUGACACGAUCACUCCCGUUGA	22
ssc-mir-429	460	157	UAAUACUGUCUGGUAAUGCC	69	ssc-miR-429	UAAUACUGUCUGGUAAUGCCGU	69
ssc-mir-432	5	2	UCUUGGAGUAGGUCAUUGG	1	ssc-miR-432-5p	UCUUGGAGUAGGUCAUUGGGU	1
ssc-mir-4331	323	244	UGGCGUAGAUCACAGACACAGC	0
ssc-mir-4332	912	229	CCCCGGUCGGCGUCCACG	0
ssc-mir-4333	318	71	AGGACUCGACUGGUGUGCGGACACUU	0
ssc-mir-4334	14	8	UCCCUGUCCUCCAGGAGCU	0
ssc-mir-4335	0	0		0
ssc-mir-4336	4519	1507	GUGGGGAAGAACUACAAGACAGCU	0
ssc-mir-4337	12	10	AGUGAAGGCUUAUAUAUC	0
ssc-mir-4338	0	0		0
ssc-mir-4339	183	110	AGAGGAGCCGCGACAGAG	0
ssc-mir-450a	27	10	UUUUGCGAUGUGUUCCUAAUAU	10	ssc-miR-450a	UUUUGCGAUGUGUUCCUAAUAU	10
ssc-mir-450b	30	15	UUUUGCAAUAUGUUCCUGAAUA	15	ssc-miR-450b-5p	UUUUGCAAUAUGUUCCUGAAUA	15
ssc-mir-450c	24	9	UUUUGCGAUGUGUUCCUAAUA	5	ssc-miR-450c-5p	UUUUGCGAUGUGUUCCUAAUAC	5
ssc-mir-451	4	2	AAACCGUUACCAUUACUGAGUU	2	ssc-miR-451	AAACCGUUACCAUUACUGAGUU	2
ssc-mir-455	98	29	UAUGUGCCUUUGGACUACAUC	6	ssc-miR-455	GCAGUCCAUGGGCAUAUACAC	6
ssc-mir-484	62	39	UCAGGCUCAGUCCCCUCCCGAU	0
ssc-mir-486-1	5	4	UCCUGUACUGAGCUGCCCCGAG	4	ssc-miR-486	UCCUGUACUGAGCUGCCCCGAG	4
ssc-mir-486-2	5	4	UCCUGUACUGAGCUGCCCCGAG	4	ssc-miR-486	UCCUGUACUGAGCUGCCCCGAG	4
ssc-mir-487b	3	3	AAUCGUACAGGGUCAUCCACUU	0
ssc-mir-490	51	17	CAACCUGGAGGACUCCAUGCUGU	0
ssc-mir-491	33	19	AGUGGGGAACCCUUCCAUGAGGA	6	ssc-miR-491	AGUGGGGAACCCUUCCAUGAGG	6
ssc-mir-494	6	3	UGAAACAUACACGGGAAACCU	0
ssc-mir-497	27	12	CAGCAGCACACUGUGGUUU	2	ssc-miR-497	CAGCAGCACACUGUGGUUUGU	2
ssc-mir-499	1821	1003	UUAAGACUUGCAGUGAUGUUUA	690	ssc-miR-499-5p	UUAAGACUUGCAGUGAUGUUU	690
ssc-mir-500	1054	800	AUGCACCUGGGCAAGGAUU	8	ssc-miR-500	AUGCACCUGGGCAAGGAUUCU	8
ssc-mir-503	629	336	UAGCAGCGGGAACAGUACUGCAG	336	ssc-miR-503	UAGCAGCGGGAACAGUACUGCAG	336
ssc-mir-504	1	1	AGACCCUGGUCUGCACUCUAU	0
ssc-mir-505	730	402	GGGAGCCAGGAAGUAUUGAUGUU	0
ssc-mir-532	686	525	CAUGCCUUGAGUGUAGGACCGU	564	ssc-miR-532-5p	CAUGCCUUGAGUGUAGGACCGU	525	ssc-miR-532-3p	CCUCCCACACCCAAGGCUUGCA	39
ssc-mir-542	215	146	UGUGACAGAUUGAUAACU	2	ssc-miR-542-3p	UGUGACAGAUUGAUAACUGAAA	2
ssc-mir-545	20	10	UCAGUAAAUGUUUAUUGGAUGA	0
ssc-mir-574	130	43	UGAGUGUGUGUGUGUGAG	9	ssc-miR-574	CACGCUCAUGCACACACCCACA	9
ssc-mir-615	1	1	UCCGAGCCUGGGUCUCCCUCU	1	ssc-miR-615	UCCGAGCCUGGGUCUCCCUCU	1
ssc-mir-628	22	5	AUGCUGACAUAUUUACUAG	3	ssc-miR-628	AUGCUGACAUAUUUACUAGAGG	3
ssc-mir-652	8	6	AAUGGCGCCACUAGGGUU	0
ssc-mir-664	44	21	CAGGCUAGGAGAAGUGAUU	1	ssc-miR-664-3p	UAUUCAUUUAUCUCCCAGCCUACA	1
ssc-mir-676	0	0		0
ssc-mir-7	2467	1430	UGGAAGACUAGUGAUUUUGUUGUU	1430	ssc-miR-7	UGGAAGACUAGUGAUUUUGUUGUU	1430
ssc-mir-708	68	29	AAGGAGCUUACAAUCUAG	1	ssc-miR-708-5p	AAGGAGCUUACAAUCUAGCUGGG	1
ssc-mir-744	6827	3342	UGCGGGGCUAGGGCUAACAG	1841	ssc-miR-744	UGCGGGGCUAGGGCUAACAGCA	1841
ssc-mir-758	4	2	UGGUUGACCAGAGAGCACAC	0
ssc-mir-769	166	50	CUGGGAUCUCUGGGGUCUUGG	32	ssc-miR-769-3p	CUGGGAUCUCUGGGGUCUUGGUU	25	ssc-miR-769-5p	UGAGACCUCUGGGUUCUGAGC	7
ssc-mir-885	77	33	AGGCAGCGGGGUGUAGUGG	7	ssc-miR-885-3p	AGGCAGCGGGGUGUAGUGGAU	4	ssc-miR-885-5p	UCCAUUACACUACCCUGCCUCU	3
ssc-mir-9-1	8	4	UCUUUGGUUAUCUAGCUGUAUG	0
ssc-mir-9-2	8	4	UCUUUGGUUAUCUAGCUGUAUG	0
ssc-mir-92a-1	9903	8461	UAUUGCACUUGUCCCGGCCU	82	ssc-miR-92a	UAUUGCACUUGUCCCGGCCUGU	82
ssc-mir-92a-2	9814	8461	UAUUGCACUUGUCCCGGCCU	82	ssc-miR-92a	UAUUGCACUUGUCCCGGCCUGU	82
ssc-mir-92b	5320	3565	UAUUGCACUCGUCCCGGCCU	241	ssc-miR-92b-5p	AGGGACGGGACGCGGUGCAGUGUU	174	ssc-miR-92b-3p	UAUUGCACUCGUCCCGGCCUCC	67
ssc-mir-935	28	14	CAGUUACCGCUUCCGCUACCG	0
ssc-mir-95	14	13	UUCAACGGGUAUUUAUUG	0
ssc-mir-98	8327	4064	UGAGGUAGUAAGUUGUAUU	695	ssc-miR-98	UGAGGUAGUAAGUUGUAUUGUU	695
ssc-mir-99a	819	364	AACCCGUAGAUCCGAUCUUGU	71	ssc-miR-99a	AACCCGUAGAUCCGAUCUUGUG	71
ssc-mir-99b	4540	2156	CACCCGUAGAACCGACCUUGCG	2156	ssc-miR-99b	CACCCGUAGAACCGACCUUGCG	2156
a The miRNA genes annotated in miRBase, Release 17.0.
b Total small RNA reads mapped to the precursors of miRNA genes.
c The number of reads and their sequences of the most abundant small RNAs corresponding to the miRNA genes.
d The total reads of the mature miRNAs.
e The mature miRNAs, their sequences and reads. Please note that some miRNA genes can produce more than one mature miRNAs, which were denoted as 1, 2, … etc.
The background was colored according to the total number of small RNA reads of the miRNA genes.
