# Supplementary material for: Pseudorabies Virus Infected Porcine Epithelial Cell Line Generates a Diverse Set of Host MicroRNAs and a Special Cluster of Viral MicroRNAs
Source: PLoS One. 2012 Jan 23;7(1):e30988. doi: 10.1371/journal.pone.0030988 (PMC3264653; doi:10.1371/journal.pone.0030988)
Supplement: Table S2 — Terminal heterogeneity of PRV-encoded miRNAs. Small RNA sequences and their coresponding reads mapped on the precursors of 11 viral miRNA genes. The sequences of the miRNA genes and their secondary structures (shown in dot-bracket notation) predicted by RNAfold program (Hofacker 2003) are shown (middle in each section). Small RNAs mapped to the sense strand of miRNA genes are listed above the predicted structure and antisense strand below. Mature RNAs are shown in red and relevant miRNA* are shown in green. The loop-derived small RNA of miR-8 is shown in purple. (XLS) [file pone.0030988.s003.xls]

## Sheet: 陈PRV-miRNA
Table S2. Terminal heterogeneity of PRV encoded miRNAs
Small RNA sequences and their coresponding reads mapped on the precursors of 11 viral miRNA genes. The sequences of the miRNA genes and their secondary structures (shown in dot-bracket notation) predicted by RNAfold program (Hofacker 2003) are shown (middle in each section). Small RNAs mapped to the sense strand of miRNA genes are listed above the predicted structure and antisense strand below. M…
prv-miR-1
..........GACGGCUCCUGGGGCUGAAAGCGG................................................	7
..........GACGGCUCCUGGGGCUGAAAGCGGCGC.............................................	1
..........GACGGCUCCUGGGGCUGAAAGCG.................................................	1
..........GACGGCUCCUGGGGCUGAAAGC..................................................	26
..........GACGGCUCCUGGGGCUGAAAG...................................................	1
...........ACGGCUCCUGGGGCUGAAAGCGG................................................	1
.........................UGAAAGCGGCGCUGCGGAUCC....................................	1
............................AAGCGGCGCUGCGGAUCCCCC.................................	1
..................................................CUCUCACCCCUGGGUCCGUCGC..........	1
..................................................CUCUCACCCCUGGGUCCGUCG...........	1
...................................................UCUCACCCCUGGGUCCGUCG...........	138
...................................................UCUCACCCCUGGGUCCGUCGCC.........	1
...................................................UCUCACCCCUGGGUCCGUC............	71
...................................................UCUCACCCCUGGGUCCGUCGC..........	779
...................................................UCUCACCCCUGGGUCCGU.............	96
....................................................CUCACCCCUGGGUCCGUCGC..........	4
....................................................CUCACCCCUGGGUCCGUCG...........	3
....................................................CUCACCCCUGGGUCCGUC............	1
.....................................................UCACCCCUGGGUCCGUCG...........	1
.....................................................UCACCCCUGGGUCCGUCGC..........	8
GCGGUGGGUCGACGGCUCCUGGGGCUGAAAGCGGCGCUGCGGAUCCCCCGCUCUCACCCCUGGGUCCGUCGCCGCCCCGCGG
((((.(((.((((((..((..(((.(((.(((((.............))))).))).)))..)).)))))).).))))))..	(-45.02 kcal/mol)
..GGUGGGUCGACGGCUCCUGGG...........................................................	1
prv-miR-2
.........UCUCAUCCCGUCAGACCU.....................................................	1
.........UCUCAUCCCGUCAGACCUGCG..................................................	1
..........CUCAUCCCGUCAGACCUGCGCC................................................	16
..........CUCAUCCCGUCAGACCUG....................................................	33
..........CUCAUCCCGUCAGACCUGCG..................................................	113
..........CUCAUCCCGUCAGACCUGCGCCA...............................................	13
..........CUCAUCCCGUCAGACCUGCGC.................................................	39
..........CUCAUCCCGUCAGACCUGC...................................................	13
..........CUCAUCCCGUCAGACCUGCGCCAU..............................................	2
...........UCAUCCCGUCAGACCUGCGCC................................................	1
...............CCCGUCAGACCUGCGCCAUG.............................................	1
.......................................UCGAGGACGGGCGCGGGGCAAC...................	1
..................................................CGCGGGGCAACGGUGGUGAGA.........	1
..................................................CGCGGGGCAACGGUGGUGAG..........	6
..................................................CGCGGGGCAACGGUGGUGAGAG........	1
..................................................CGCGGGGCAACGGUGGUGA...........	2
....................................................CGGGGCAACGGUGGUGAG..........	1
CCAUUCGCUUCUCAUCCCGUCAGACCUGCGCCAUGGAGUUCGAGGACGGGCGCGGGGCAACGGUGGUGAGAGGCGAGCCG
...(((((((((((((((((....((((((((.....(((....))).))))))))...)))).)))))))))))))...	(-45.90 kcal/mol)
.CAUUCGCUUCUCAUCCCGUC...........................................................	1
.CAUUCGCUUCUCAUCCCGUCAG.........................................................	1
......GCUUCUCAUCCCGUCAGACCUGCG..................................................	1
........UUCUCAUCCCGUCAGACCUGCGCC................................................	1
prv-miR-3
..........GAGCCGGGGGGGUCGAGUG................................................	1
.............................................CGCACACGCCCCUCUCGCGCAC..........	14
.............................................CGCACACGCCCCUCUCGCGCA...........	1
..............................................GCACACGCCCCUCUCGCGCAC..........	1
..............................................GCACACGCCCCUCUCGCGCA...........	1
GGUGAGAGGCGAGCCGGGGGGGUCGAGUGGGCCUCGCACUUUACGCGCACACGCCCCUCUCGCGCACCACACACCAC
((((.(.((.(.((.(((((((.((.(((.((............)).))).))))))))).)).).)).).))))..	(-35.40 kcal/mol)
prv-miR-4
........CAAGAGUAUCAGCGUGGCU....................................................	1
........CAAGAGUAUCAGCGUGGCUUU..................................................	1
........CAAGAGUAUCAGCGUGGCUUUUU................................................	2
........CAAGAGUAUCAGCGUGGCUUUU.................................................	2
.........AAGAGUAUCAGCGUGGCUUUU.................................................	17
.........AAGAGUAUCAGCGUGGCU....................................................	5
.........AAGAGUAUCAGCGUGGCUUUUUUG..............................................	1
.........AAGAGUAUCAGCGUGGCUUUUUU...............................................	157
.........AAGAGUAUCAGCGUGGCUUUUU................................................	309
.........AAGAGUAUCAGCGUGGCUUU..................................................	18
.........AAGAGUAUCAGCGUGGCUU...................................................	4
..........AGAGUAUCAGCGUGGCUUUUU................................................	1552
..........AGAGUAUCAGCGUGGCUUUUUU...............................................	3733
..........AGAGUAUCAGCGUGGCUUUUUUG..............................................	1
..........AGAGUAUCAGCGUGGCUUUU.................................................	73
..........AGAGUAUCAGCGUGGCUU...................................................	2
..........AGAGUAUCAGCGUGGCUUU..................................................	6
...........GAGUAUCAGCGUGGCUUUUU................................................	38
...........GAGUAUCAGCGUGGCUUUUUU...............................................	773
...........GAGUAUCAGCGUGGCUUUU.................................................	1
............AGUAUCAGCGUGGCUUUUUU...............................................	4
................UCAGCGUGGCUUUUUUGUUGGU.........................................	1
.........................CUUUUUUGUUGGUCAGGGUGUGAAAAAG..........................	1
................................................AAAAGGCACGCUGAUGCGUCC..........	2
GCCGCGGCCAAGAGUAUCAGCGUGGCUUUUUUGUUGGUCAGGGUGUGAAAAAGGCACGCUGAUGCGUCCGCCGCUGCAG
((.(((((.....(((((((((((.((((((..(..........)..)))))).)))))))))))....))))).))..	(-41.30 kcal/mol)
...........GAGUAUCAGCGUGGCUUUUUUGUUG...........................................	1
.........................CUUUUUUGUUGGUCAGGGUGU.................................	1
prv-miR-5
...............................UCCGUGCGGUGGUGGGGAUGAGUG.........................	1
...........................................UGGGGAUGAGUGGAUGGAUGG................	1
...........................................UGGGGAUGAGUGGAUGGAUG.................	7
...........................................UGGGGAUGAGUGGAUGGA...................	2
.............................................GGGAUGAGUGGAUGGAUGGAGGCG...........	1
...............................................GAUGAGUGGAUGGAUGGAG..............	1
................................................AUGAGUGGAUGGAUGGAGGC............	9
................................................AUGAGUGGAUGGAUGGAG..............	4
................................................AUGAGUGGAUGGAUGGAGG.............	9
................................................AUGAGUGGAUGGAUGGAGGCGA..........	81
................................................AUGAGUGGAUGGAUGGAGGCGAG.........	12
................................................AUGAGUGGAUGGAUGGAGGCG...........	112
.................................................UGAGUGGAUGGAUGGAGGCG...........	348
.................................................UGAGUGGAUGGAUGGAGGCGAG.........	439
.................................................UGAGUGGAUGGAUGGAGGCGA..........	256
.................................................UGAGUGGAUGGAUGGAGGC............	12
.................................................UGAGUGGAUGGAUGGAGGCGAGG........	1
.................................................UGAGUGGAUGGAUGGAGG.............	23
..................................................GAGUGGAUGGAUGGAGGCGAG.........	1
..................................................GAGUGGAUGGAUGGAGGCG...........	3
...................................................AGUGGAUGGAUGGAGGCGA..........	3
...................................................AGUGGAUGGAUGGAGGCGAG.........	8
...................................................AGUGGAUGGAUGGAGGCG...........	2
...................................................AGUGGAUGGAUGGAGGCGAGGG.......	1
....................................................GUGGAUGGAUGGAGGCGAG.........	1
.....................................................UGGAUGGAUGGAGGCGAG.........	3
......................................................GGAUGGAUGGAGGCGAGGG.......	1
CCUGUUCCCCAUCCUUCCACCCAUGCAUUCAUCCGUGCGGUGGUGGGGAUGAGUGGAUGGAUGGAGGCGAGGGACGCGGU
.((((..(((.((((((((.((((.(((((((((.(((....))).))))))))).)))).)))))).)))))..)))).	(-43.40 kcal/mol)
.CUGUUCCCCAUCCUUCCACCCAU........................................................	1
..........................AUUCAUCCGUGCGGUGGUGGGGAU..............................	1
prv-miR-6
..........CGUACCGACCCGCCUACCAGGCA....................................................	15
..........CGUACCGACCCGCCUACCAG.......................................................	20
..........CGUACCGACCCGCCUACCAGG......................................................	44
..........CGUACCGACCCGCCUACCA........................................................	2
..........CGUACCGACCCGCCUACCAGGC.....................................................	21
..........CGUACCGACCCGCCUACC.........................................................	10
.......................................................CUUGGCAGCGGGUGGGUACCCA........	1
.......................................................CUUGGCAGCGGGUGGGUA............	2
.......................................................CUUGGCAGCGGGUGGGUAC...........	3
.......................................................CUUGGCAGCGGGUGGGUACC..........	4
AGGCAGGGUGCGUACCGACCCGCCUACCAGGCAGGCUAGAAGCCUCACGCUGCUGCUUGGCAGCGGGUGGGUACCCAACCCCUCC
.((..((((..(((((.((((((...((((((((......(((.....))).))))))))..)))))).)))))...))))..))	(-43.80 kcal/mol)
.......GUGCGUACCGACCCGCCUACCAGGCAG...................................................	1
...........GUACCGACCCGCCUACCAGG......................................................	1
prv-miR-7
........CCCGGGGGGUUGAUGGGGA................................................................................	1
........CCCGGGGGGUUGAUGGGGAUGG.............................................................................	1
........CCCGGGGGGUUGAUGGGG.................................................................................	1
........CCCGGGGGGUUGAUGGGGAUGGG............................................................................	1
........CCCGGGGGGUUGAUGGGGAU...............................................................................	2
.........CCGGGGGGUUGAUGGGGA................................................................................	23
.........CCGGGGGGUUGAUGGGGAUG..............................................................................	18
.........CCGGGGGGUUGAUGGGGAUGGG............................................................................	6
.........CCGGGGGGUUGAUGGGGAU...............................................................................	36
.........CCGGGGGGUUGAUGGGGAUGG.............................................................................	11
..........CGGGGGGUUGAUGGGGAU...............................................................................	1
..........CGGGGGGUUGAUGGGGAUGGG............................................................................	1
..........CGGGGGGUUGAUGGGGAUGG.............................................................................	3
..........CGGGGGGUUGAUGGGGAUG..............................................................................	3
.......................GGGAUGGGCGCUCGGGGGU.................................................................	1
.......................GGGAUGGGCGCUCGGGGGUGA...............................................................	6
.......................GGGAUGGGCGCUCGGGGGUG................................................................	1
...............................CGCUCGGGGGUGAUCGUCUGCUAC....................................................	2
...............................CGCUCGGGGGUGAUCGUCUGCUA.....................................................	1
...............................CGCUCGGGGGUGAUCGUCUGCUACC...................................................	1
.................................CUCGGGGGUGAUCGUCUGCUAC....................................................	1
..................................UCGGGGGUGAUCGUCUGCUACC...................................................	1
...............................................................ACCACCGUCCCCCUGUCC..........................	4
...............................................................ACCACCGUCCCCCUGUCCCU........................	6
...............................................................ACCACCGUCCCCCUGUCCC.........................	3
...............................................................ACCACCGUCCCCCUGUCCCUC.......................	3
............................................................................UGUCCCUCAUCCACUUCUCGACGGCCGGC..	1
.....................................................................................UCCACUUCUCGACGGCCGGCU.	1
UGGCCGCCCCCGGGGGGUUGAUGGGGAUGGGCGCUCGGGGGUGAUCGUCUGCUACCAAACCGCACCACCGUCCCCCUGUCCCUCAUCCACUUCUCGACGGCCGGCUC
.(((((((..((((((((.((((((((((((.(..(((.((((...((.((....)).))..)))).)))..).)))))))).)))).))))))))..)).))))).	(-52.50 kcal/mol)
.............................................................GCACCACCGUCCCCCUGUCCCU........................	1
prv-miR-8
....CAGGCGGUGGGGGCGAAGAUUG.............................................................	1
........CGGUGGGGGCGAAGAUUGGGU..........................................................	1
..........GUGGGGGCGAAGAUUGGG...........................................................	27
..........GUGGGGGCGAAGAUUGGGUUGGG......................................................	42
..........GUGGGGGCGAAGAUUGGGU..........................................................	11
..........GUGGGGGCGAAGAUUGGGUUGG.......................................................	14
..........GUGGGGGCGAAGAUUGGGUUG........................................................	35
..........GUGGGGGCGAAGAUUGGGUUGGGU.....................................................	2
..........GUGGGGGCGAAGAUUGGGUU.........................................................	631
...........UGGGGGCGAAGAUUGGGU..........................................................	3
...........UGGGGGCGAAGAUUGGGUUGG.......................................................	4
...........UGGGGGCGAAGAUUGGGUUGGG......................................................	4
...........UGGGGGCGAAGAUUGGGUU.........................................................	48
...........UGGGGGCGAAGAUUGGGUUGGGUGAGA.................................................	1
...........UGGGGGCGAAGAUUGGGUUG........................................................	12
............GGGGGCGAAGAUUGGGUU.........................................................	2
.............GGGGCGAAGAUUGGGUUG........................................................	2
.............GGGGCGAAGAUUGGGUUGGGUGA...................................................	1
..............GGGCGAAGAUUGGGUUGG.......................................................	1
................GCGAAGAUUGGGUUGGGUGA...................................................	1
.........................GGGUUGGGUGAGAGACUAGAACCGGUG...................................	1
..............................GGGUGAGAGACUAGAACCGGUG...................................	1
...............................GGUGAGAGACUAGAACCGGUGUU.................................	1
...............................GGUGAGAGACUAGAACCGGUGUUC................................	1
...............................GGUGAGAGACUAGAACCGGUGU..................................	1
................................GUGAGAGACUAGAACCGGUG...................................	1
................................GUGAGAGACUAGAACCGG.....................................	1
................................GUGAGAGACUAGAACCGGUGU..................................	1
................................GUGAGAGACUAGAACCGGUGUU.................................	2
.................................UGAGAGACUAGAACCGGU....................................	3
.................................UGAGAGACUAGAACCGGUGU..................................	46
.................................UGAGAGACUAGAACCGGUGUUCU...............................	951
.................................UGAGAGACUAGAACCGGUG...................................	7
.................................UGAGAGACUAGAACCGGUGUU.................................	59
.................................UGAGAGACUAGAACCGGUGUUC................................	154
..................................GAGAGACUAGAACCGGUGUUCU...............................	1
.........................................UAGAACCGGUGUUCUCAACCCU........................	1
........................................................CAACCCUUCUGGAGCCCUACC..........	8
........................................................CAACCCUUCUGGAGCCCUACCC.........	6
........................................................CAACCCUUCUGGAGCCCUA............	2
........................................................CAACCCUUCUGGAGCCCUACCCU........	7
........................................................CAACCCUUCUGGAGCCCUAC...........	5
.........................................................AACCCUUCUGGAGCCCUACC..........	1
GGUGCAGGCGGUGGGGGCGAAGAUUGGGUUGGGUGAGAGACUAGAACCGGUGUUCUCAACCCUUCUGGAGCCCUACCCUCUGUGCCU
((..((((.(((((((.(..(((..((((((((...((.(((......))).)))))))))).)))...)))))))).))))..)).	(-43.10 kcal/mol)
............................................AACCGGUGUUCUCAACCCUUCUG....................	1
............................................AACCGGUGUUCUCAACCCUU.......................	1
.............................................ACCGGUGUUCUCAACCCUUCUG....................	1
................................................GGUGUUCUCAACCCUUCUGGAGCCCU.............	1
........................................................CAACCCUUCUGGAGCCCUACC..........	1
........................................................CAACCCUUCUGGAGCCCUACCCUC.......	1
.........................................................AACCCUUCUGGAGCCCUACCCUCUGUGCC.	1
............................................................CCUUCUGGAGCCCUACCCUCUG.....	1
prv-miR-9
..........AUCGAGGAGAUGUGGAGGGGUGC...............................................	63
..........AUCGAGGAGAUGUGGAGGGGU.................................................	314
..........AUCGAGGAGAUGUGGAGGGGUGCC..............................................	6
..........AUCGAGGAGAUGUGGAGGG...................................................	244
..........AUCGAGGAGAUGUGGAGG....................................................	17
..........AUCGAGGAGAUGUGGAGGGGUG................................................	185
..........AUCGAGGAGAUGUGGAGGGG..................................................	382
..........AUCGAGGAGAUGUGGAGGGGUGCCA.............................................	3
...........UCGAGGAGAUGUGGAGGGGUGC...............................................	9
...........UCGAGGAGAUGUGGAGGG...................................................	132
...........UCGAGGAGAUGUGGAGGGGUGCCA.............................................	1
...........UCGAGGAGAUGUGGAGGGGUGCCAA............................................	2
...........UCGAGGAGAUGUGGAGGGGU.................................................	74
...........UCGAGGAGAUGUGGAGGGGUGCC..............................................	3
...........UCGAGGAGAUGUGGAGGGGUG................................................	8
...........UCGAGGAGAUGUGGAGGGG..................................................	131
............CGAGGAGAUGUGGAGGGGUGCC..............................................	8
............CGAGGAGAUGUGGAGGGGU.................................................	6
............CGAGGAGAUGUGGAGGGG..................................................	7
............CGAGGAGAUGUGGAGGGGUG................................................	10
............CGAGGAGAUGUGGAGGGGUGC...............................................	4
.............GAGGAGAUGUGGAGGGGUG................................................	30
.............GAGGAGAUGUGGAGGGGUGC...............................................	16
.............GAGGAGAUGUGGAGGGGUGCC..............................................	65
.............GAGGAGAUGUGGAGGGGUGCCA.............................................	10
.............GAGGAGAUGUGGAGGGGUGCCAA............................................	1
.............GAGGAGAUGUGGAGGGGUGCCAAGC..........................................	2
.............GAGGAGAUGUGGAGGGGUGCCAAG...........................................	1
.............GAGGAGAUGUGGAGGGGUGCCAAGCG.........................................	1
.............GAGGAGAUGUGGAGGGGUGCCAAGCGC........................................	1
.............GAGGAGAUGUGGAGGGGU.................................................	37
..............AGGAGAUGUGGAGGGGUGCC..............................................	1
..............................................CCCUCCCCCGCAUCUCUUCUC.............	12
..............................................CCCUCCCCCGCAUCUCUUC...............	3
..............................................CCCUCCCCCGCAUCUCUU................	3
..............................................CCCUCCCCCGCAUCUCUUCU..............	4
...............................................CCUCCCCCGCAUCUCUUCUCU............	6
...............................................CCUCCCCCGCAUCUCUUC...............	1
...............................................CCUCCCCCGCAUCUCUUCUC.............	2
...............................................CCUCCCCCGCAUCUCUUCUCUC...........	3
...............................................CCUCCCCCGCAUCUCUUCU..............	3
................................................CUCCCCCGCAUCUCUUCUC.............	1
................................................CUCCCCCGCAUCUCUUCUCU............	1
................................................CUCCCCCGCAUCUCUUCU..............	1
..................................................CCCCCGCAUCUCUUCUCU............	1
GCUGGGCGCGAUCGAGGAGAUGUGGAGGGGUGCCAAGCGCCCGCCGCCCUCCCCCGCAUCUCUUCUCUCUCGCACACGCA
((((.(((.((..((((((((((((.((((.((...((....)).)).)))).))))))))))))..)).))).)).)).	(-40.50 kcal/mol)
......................................GCCCGCCGCCCUCCCCCG........................	1
prv-miR-10
............................UCCGCGGAUCGCAUCGGCGCGC................................	1
.................................................CCGAGCCUGCCCCUUCCG...............	2
.................................................CCGAGCCUGCCCCUUCCGUCGCA..........	46
.................................................CCGAGCCUGCCCCUUCCGU..............	1
.................................................CCGAGCCUGCCCCUUCCGUC.............	4
.................................................CCGAGCCUGCCCCUUCCGUCGCAC.........	10
.................................................CCGAGCCUGCCCCUUCCGUCG............	3
.................................................CCGAGCCUGCCCCUUCCGUCGC...........	5
..................................................CGAGCCUGCCCCUUCCGUCGCA..........	3
..................................................CGAGCCUGCCCCUUCCGUCGCAC.........	7
..................................................CGAGCCUGCCCCUUCCGUC.............	2
...................................................GAGCCUGCCCCUUCCGUC.............	1
...................................................GAGCCUGCCCCUUCCGUCGCAC.........	1
CGGCUUCCGGGGCGCGGCCGGGGCGGGCUCCGCGGAUCGCAUCGGCGCGCCGAGCCUGCCCCUUCCGUCGCACCGGGGGUCC
.(((((((((.((((((..(((((((((((.(((...(((....)))))).)))))))))))..))).))).))))))))).	(-59.50 kcal/mol)
..................................................CGAGCCUGCCCCUUCCGUCG............	1
..................................................CGAGCCUGCCCCUUCCGUCGC...........	1
...................................................GAGCCUGCCCCUUCCGUCG............	1
...................................................GAGCCUGCCCCUUCCGUC.............	1
....................................................AGCCUGCCCCUUCCGUCGCA..........	1
....................................................AGCCUGCCCCUUCCGUCG............	1
.......................................................CUGCCCCUUCCGUCGCACCGGGG....	1
prv-miR-11
...........GGGAGGCUGGGAGUGGGGA...........................................................	1
.............GAGGCUGGGAGUGGGGACGGAAGA....................................................	2
..............AGGCUGGGAGUGGGGACGGA.......................................................	36
..............AGGCUGGGAGUGGGGACGGAA......................................................	54
..............AGGCUGGGAGUGGGGACGGAAGACG..................................................	15
..............AGGCUGGGAGUGGGGACGGAAGACGG.................................................	1
..............AGGCUGGGAGUGGGGACGGAAG.....................................................	142
..............AGGCUGGGAGUGGGGACG.........................................................	1
..............AGGCUGGGAGUGGGGACGG........................................................	8
..............AGGCUGGGAGUGGGGACGGAAGA....................................................	768
..............AGGCUGGGAGUGGGGACGGAAGAC...................................................	9
...............GGCUGGGAGUGGGGACGGAAGA....................................................	11
...............GGCUGGGAGUGGGGACGGAAG.....................................................	1
................GCUGGGAGUGGGGACGGAAG.....................................................	2
................GCUGGGAGUGGGGACGGAAGACGGA................................................	1
................GCUGGGAGUGGGGACGGAAGAC...................................................	1
................GCUGGGAGUGGGGACGGAAGA....................................................	16
.................CUGGGAGUGGGGACGGAAGACG..................................................	1
.................CUGGGAGUGGGGACGGAAG.....................................................	1
.................CUGGGAGUGGGGACGGAAGACGG.................................................	4
...................GGGAGUGGGGACGGAAGACG..................................................	1
.......................GUGGGGACGGAAGACGGAAGCCAG..........................................	1
.......................GUGGGGACGGAAGACGGAAGCCAGAU........................................	1
.........................GGGGACGGAAGACGGAAGCCAGAUG.......................................	1
..........................GGGACGGAAGACGGAAGCCAG..........................................	1
..........................GGGACGGAAGACGGAAGCCAGA.........................................	1
..........................GGGACGGAAGACGGAAGCCAGAU........................................	4
...........................GGACGGAAGACGGAAGCCAGAUG.......................................	2
............................GACGGAAGACGGAAGCCAGAUG.......................................	2
.............................ACGGAAGACGGAAGCCAGA.........................................	1
..............................CGGAAGACGGAAGCCAGAUGAA.....................................	2
..............................CGGAAGACGGAAGCCAGAUGA......................................	1
.................................AAGACGGAAGCCAGAUGA......................................	1
.......................................................GUUCCGCCCGCUCUCCCACCGCC...........	1
........................................................UUCCGCCCGCUCUCCCACCGCCUUU........	1
GGUGGCAGCGGGGGAGGCUGGGAGUGGGGACGGAAGACGGAAGCCAGAUGAACCUGUUCCGCCCGCUCUCCCACCGCCUUUCCCUCCCC
((.((....(((..((((((((((.((((.(((((..(....).(((......))))))))))).).))))))..))))..))).))))	(-43.10 kcal/mol)
.............................................AGAUGAACCUGUUCCGCCCGCUC.....................	1
.............................................AGAUGAACCUGUUCCGCCCGCU......................	2
................................................UGAACCUGUUCCGCCCGCUCUCC..................	1
..................................................AACCUGUUCCGCCCGCUCUCCCACC..............	1
...................................................ACCUGUUCCGCCCGCUCUCC..................	1
........................................................UUCCGCCCGCUCUCCCACCGCCUUUC.......	1
