# Supplementary material for: Pseudorabies Virus Infected Porcine Epithelial Cell Line Generates a Diverse Set of Host MicroRNAs and a Special Cluster of Viral MicroRNAs
Source: PLoS One. 2012 Jan 23;7(1):e30988. doi: 10.1371/journal.pone.0030988 (PMC3264653; doi:10.1371/journal.pone.0030988)
Supplement: Table S3 — Novel porcine miRNAs expressed in PK-15 cells. Shown are sequences mapped on the corresponding precursors and chromosomes (yellow). The sequences of the miRNA genes and their secondary structures (shown in dot-bracket notation) predicted by RNAfold program (Hofacker 2003) are shown (middle in each section). Small RNAs mapped to the sense strand of miRNA genes are listed above the predicted structure and antisense strand below. Mature sequence and sequence reads (red) of novel swine miRNAs predicted with “MIREAP” program. (XLS) [file pone.0030988.s004.xls]

## Sheet: Table S2
Table S3. Novel porcine miRNAs expressed in PK-15 cells
Shown are sequences mapped on the corresponding precursors and chromosomes (yellow). The sequences of the miRNA genes and their secondary structures (shown in dot-bracket notation) predicted by RNAfold program (Hofacker 2003) are shown (middle in each section). Small RNAs mapped to the sense strand of miRNA genes are listed above the predicted structure and antisense strand below. Mature sequence…
>chr11-m0036
.........CAGCAUAUGGAGGUUCCC................................................................................	1
.........CAGCAUAUGGAGGUUCCCAGG.............................................................................	2
.........CAGCAUAUGGAGGUUCCCAGGCUAG.........................................................................	1
..........AGCAUAUGGAGGUUCCCAGGCUAG.........................................................................	1
............CAUAUGGAGGUUCCCAGGCUAG.........................................................................	2
............CAUAUGGAGGUUCCCAGGCU...........................................................................	1
..............UAUGGAGGUUCCCAGGCUAGGGGUCUA..................................................................	1
................UGGAGGUUCCCAGGCUAGGG.......................................................................	1
......................UUCCCAGGCUAGGGGUCUAAUC...............................................................	2
......................UUCCCAGGCUAGGGGUCUAAUCGG.............................................................	1
.......................UCCCAGGCUAGGGGUCUAAUCGGAGCU.........................................................	1
.......................UCCCAGGCUAGGGGUCUAAUCGG.............................................................	1
........................CCCAGGCUAGGGGUCUAAUCGG.............................................................	1
........................CCCAGGCUAGGGGUCUAAUC...............................................................	1
.........................CCAGGCUAGGGGUCUAAUCGG.............................................................	2
..........................CAGGCUAGGGGUCUAAUCGGAGCU.........................................................	1
..........................CAGGCUAGGGGUCUAAUCGG.............................................................	1
...........................AGGCUAGGGGUCUAAUCGGAGCU.........................................................	2
...........................AGGCUAGGGGUCUAAUCGGAGC..........................................................	1
............................GGCUAGGGGUCUAAUCGGAGCU.........................................................	5
.............................GCUAGGGGUCUAAUCGGAGCU.........................................................	8
..............................CUAGGGGUCUAAUCGGAGCU.........................................................	3
...............................UAGGGGUCUAAUCGGAGCU.........................................................	6
................................AGGGGUCUAAUCGGAGCU.........................................................	1
.................................GGGGUCUAAUCGGAGCUG........................................................	1
.............................................................CCUACACCACAGCCACAGCAAUG.......................	1
..............................................................CUACACCACAGCCACAGCAA.........................	1
...........................................................................ACAGCAAUGAUGGAUCUGAG............	2
............................................................................CAGCAAUGAUGGAUCUGAGCC..........	33
............................................................................CAGCAAUGAUGGAUCUGAG............	616
............................................................................CAGCAAUGAUGGAUCUGAGCCG.........	17
............................................................................CAGCAAUGAUGGAUCUGAGC...........	69
............................................................................CAGCAAUGAUGGAUCUGA.............	337
.............................................................................AGCAAUGAUGGAUCUGAGCCG.........	5
.............................................................................AGCAAUGAUGGAUCUGAGC...........	1
.............................................................................AGCAAUGAUGGAUCUGAG............	2
.............................................................................AGCAAUGAUGGAUCUGAGCC..........	3
CCGCUUCCACAGCAUAUGGAGGUUCCCAGGCUAGGGGUCUAAUCGGAGCUGUAGCCGCUGGCCUACACCACAGCCACAGCAAUGAUGGAUCUGAGCCGCCUCUGCGA
..(((.....)))....((((((.....((((..(((((((.(((..(((((.((.(.(((......)))).)).)))))..)))))))))).))))))))))....	(-38.80 kcal/mol)
..........AGCAUAUGGAGGUUCCCAGGCUAG.........................................................................	1
..........AGCAUAUGGAGGUUCCCAGGCUA..........................................................................	1
...........GCAUAUGGAGGUUCCCAGGCUAG.........................................................................	2
............CAUAUGGAGGUUCCCAGGCUAGG........................................................................	2
............CAUAUGGAGGUUCCCAGGCUAG.........................................................................	1
.............AUAUGGAGGUUCCCAGGCUAG.........................................................................	2
.............AUAUGGAGGUUCCCAGGCUAGG........................................................................	1
..............UAUGGAGGUUCCCAGGCUAGG........................................................................	1
...............AUGGAGGUUCCCAGGCUAGG........................................................................	1
...............AUGGAGGUUCCCAGGCUAG.........................................................................	1
...............AUGGAGGUUCCCAGGCUA..........................................................................	1
...................AGGUUCCCAGGCUAGGGGUCUAAU................................................................	1
...................AGGUUCCCAGGCUAGGGGU.....................................................................	1
...................AGGUUCCCAGGCUAGGGGUCUAA.................................................................	3
....................GGUUCCCAGGCUAGGGGUCUAAU................................................................	4
....................GGUUCCCAGGCUAGGGGUCUA..................................................................	8
....................GGUUCCCAGGCUAGGGGUC....................................................................	2
....................GGUUCCCAGGCUAGGGGUCUAAUC...............................................................	1
....................GGUUCCCAGGCUAGGGGU.....................................................................	1
....................GGUUCCCAGGCUAGGGGUCU...................................................................	1
....................GGUUCCCAGGCUAGGGGUCUAA.................................................................	4
...............................UAGGGGUCUAAUCGGAGCUG........................................................	1
.......................................................CGCUGGCCUACACCACAG..................................	1
.............................................................CCUACACCACAGCCACAGC...........................	1
.............................................................CCUACACCACAGCCACAG............................	1
..............................................................CUACACCACAGCCACAGCAA.........................	1
>chr11-m0058
..........GUCCCUGGUGGUCUAGUGGUUA................................................	4
..........GUCCCUGGUGGUCUAGUGGUUAG...............................................	2
...........UCCCUGGUGGUCUAGUGGU..................................................	2
...........UCCCUGGUGGUCUAGUGGUUAGA..............................................	1
...........UCCCUGGUGGUCUAGUGGUUAG...............................................	6149
...........UCCCUGGUGGUCUAGUGGUU.................................................	13
...........UCCCUGGUGGUCUAGUGGUUA................................................	36889
...........UCCCUGGUGGUCUAGUGG...................................................	111
............CCCUGGUGGUCUAGUGGUUA................................................	165
............CCCUGGUGGUCUAGUGGUUAG...............................................	97
.............CCUGGUGGUCUAGUGGUUAG...............................................	20
.............CCUGGUGGUCUAGUGGUUA................................................	235
.............CCUGGUGGUCUAGUGGUU.................................................	1
..............CUGGUGGUCUAGUGGUUA................................................	509
..............CUGGUGGUCUAGUGGUUAG...............................................	28
...............UGGUGGUCUAGUGGUUAG...............................................	32
GCAGCAGGGAGUCCCUGGUGGUCUAGUGGUUAGAACUCAGUACUUUCAUUGUUACAGCUCAGGUUGAAUCCCUGGUCUGG
.(((((((((.((((((((.((.((((((..((.((...)).)).))))))..)).)).))))..)).))))))..))).	(-22.30 kcal/mol)
>chr12-m0023
..........UUUCUGGUGGUCUAGUGGUUA............................................	3
............UCUGGUGGUCUAGUGGUUAG...........................................	2
............UCUGGUGGUCUAGUGGUUA............................................	4
.............CUGGUGGUCUAGUGGUUAGG..........................................	2
.............CUGGUGGUCUAGUGGUUAGGAUU.......................................	1
.............CUGGUGGUCUAGUGGUUA............................................	509
.............CUGGUGGUCUAGUGGUUAG...........................................	28
..............UGGUGGUCUAGUGGUUAGG..........................................	9
..............UGGUGGUCUAGUGGUUAGGAUU.......................................	3
..............UGGUGGUCUAGUGGUUAG...........................................	32
...............GGUGGUCUAGUGGUUAGGAUU.......................................	3
...............GGUGGUCUAGUGGUUAGG..........................................	55
...............GGUGGUCUAGUGGUUAGGA.........................................	1
................GUGGUCUAGUGGUUAGGAUU.......................................	3
.................UGGUCUAGUGGUUAGGAUU.......................................	5
UAUAGGGAGUUUUCUGGUGGUCUAGUGGUUAGGAUUUAGCACUUUCACUGCUGUGGCCCAGGUUCAGUCCCCGGU
....((((.(..(((((..((((((..((.(((........)))..))..))).))))))))...).))))....	(-20.60 kcal/mol)
>chr12-m0033
.....................................................................................GUCCCUGGUGGUCUAGUGGUUA..........	4
.....................................................................................GUCCCUGGUGGUCUAGUGGUUAG.........	2
......................................................................................UCCCUGGUGGUCUAGUGGU............	2
......................................................................................UCCCUGGUGGUCUAGUGGUUAG.........	6149
......................................................................................UCCCUGGUGGUCUAGUGGUU...........	13
......................................................................................UCCCUGGUGGUCUAGUGGUUAGGA.......	52
......................................................................................UCCCUGGUGGUCUAGUGGUUA..........	36889
......................................................................................UCCCUGGUGGUCUAGUGG.............	111
......................................................................................UCCCUGGUGGUCUAGUGGUUAGG........	514
.......................................................................................CCCUGGUGGUCUAGUGGUUAGGA.......	2
.......................................................................................CCCUGGUGGUCUAGUGGUUA..........	165
.......................................................................................CCCUGGUGGUCUAGUGGUUAG.........	97
.......................................................................................CCCUGGUGGUCUAGUGGUUAGG........	23
........................................................................................CCUGGUGGUCUAGUGGUUAG.........	20
........................................................................................CCUGGUGGUCUAGUGGUUAGG........	2
........................................................................................CCUGGUGGUCUAGUGGUUA..........	235
........................................................................................CCUGGUGGUCUAGUGGUU...........	1
.........................................................................................CUGGUGGUCUAGUGGUUAGG........	2
.........................................................................................CUGGUGGUCUAGUGGUUA..........	509
.........................................................................................CUGGUGGUCUAGUGGUUAG.........	28
..........................................................................................UGGUGGUCUAGUGGUUAGG........	9
..........................................................................................UGGUGGUCUAGUGGUUAG.........	32
...........................................................................................GGUGGUCUAGUGGUUAGG........	55
...........................................................................................GGUGGUCUAGUGGUUAGGA.......	1
UUAUAGGUUGUCGGUGCCAUAGAAGUUCAGGGAAGGGAAAGGCUGAAUGAUAAAGAAAACAUGGCAGAGGCGGAGAGUGAGGGAGGUCCCUGGUGGUCUAGUGGUUAGGACUUGGCA
...((((((.(....((((((((...(((((((.........(((.(((..........)))..)))..((.....))........)))))))...))).))))).).))))))...	(-26.00 kcal/mol)
>chr12-m0044
........GCACUGGACUUGGAGUCAGAAG.........................................................................	1
........GCACUGGACUUGGAGUCAGAAGA........................................................................	1
........GCACUGGACUUGGAGUCAGA...........................................................................	1
.........CACUGGACUUGGAGUCAGAAG.........................................................................	1
..........ACUGGACUUGGAGUCAGAA..........................................................................	51
..........ACUGGACUUGGAGUCAGA...........................................................................	138
..........ACUGGACUUGGAGUCAGAAG.........................................................................	321
..........ACUGGACUUGGAGUCAGAAGA........................................................................	17
...........CUGGACUUGGAGUCAGAAGA........................................................................	1
...........CUGGACUUGGAGUCAGAAG.........................................................................	9
............UGGACUUGGAGUCAGAAGAC.......................................................................	1
............UGGACUUGGAGUCAGAAG.........................................................................	1
GGAAGGGAGCACUGGACUUGGAGUCAGAAGACCUGAGCAUGACCCCGGCCCUGACCUACCCACCUGAGUAUCAGCCUCUCACCUGCCCGAGUCCUCCUUUGCA
(.((((((.....((((((((.(.(((..((...(((..(((..((((...((.......)).))).)..)))..)))))..)))))))))))))))))).).	(-28.50 kcal/mol)
>chr13-m0013
..........UCCCUGGUGGUCUAGUGUUAGG................................................	3
..........UCCCUGGUGGUCUAGUGUUAG.................................................	43
..........UCCCUGGUGGUCUAGUGUUA..................................................	220
...........CCCUGGUGGUCUAGUGUUAGGA...............................................	1
...........CCCUGGUGGUCUAGUGUUA..................................................	5
............CCUGGUGGUCUAGUGUUA..................................................	4
UGCCAGUACUUCCCUGGUGGUCUAGUGUUAGGAUUCAGCAUUUUUACUGCUGUGGCCUGGAUUCAAGCCUUGGUCUGGGA
..((((.....((..(((.((((((.((((.....(((((.......)))))))))))))))....)))..)).))))..	(-23.50 kcal/mol)
>chr13-m0044
.....................................................................UCCCCUGUGGUCUAGUGGUUAGGA.......	2
.....................................................................UCCCCUGUGGUCUAGUGGUUAG.........	146
.....................................................................UCCCCUGUGGUCUAGUGGUUAGGAUU.....	2
.....................................................................UCCCCUGUGGUCUAGUGG.............	2
.....................................................................UCCCCUGUGGUCUAGUGGUUA..........	1449
.....................................................................UCCCCUGUGGUCUAGUGGUUAGGAU......	1
.....................................................................UCCCCUGUGGUCUAGUGGUUAGG........	8
......................................................................CCCCUGUGGUCUAGUGGUUAGG........	5
......................................................................CCCCUGUGGUCUAGUGGUUA..........	541
......................................................................CCCCUGUGGUCUAGUGGUUAGGAUU.....	1
......................................................................CCCCUGUGGUCUAGUGGUUAG.........	67
.......................................................................CCCUGUGGUCUAGUGGUUA..........	75
.......................................................................CCCUGUGGUCUAGUGGUUAGG........	9
.......................................................................CCCUGUGGUCUAGUGGUUAG.........	28
........................................................................CCUGUGGUCUAGUGGUUAG.........	23
........................................................................CCUGUGGUCUAGUGGUUA..........	84
........................................................................CCUGUGGUCUAGUGGUUAGG........	3
.........................................................................CUGUGGUCUAGUGGUUAGG........	1
.........................................................................CUGUGGUCUAGUGGUUAG.........	19
..........................................................................UGUGGUCUAGUGGUUAGGAUU.....	2
..........................................................................UGUGGUCUAGUGGUUAGG........	2
..........................................................................UGUGGUCUAGUGGUUAGGAU......	3
...........................................................................GUGGUCUAGUGGUUAGGAUU.....	3
............................................................................UGGUCUAGUGGUUAGGAUU.....	5
GUUCAAACCUUCUGUUAGUGACAGGUGGAAAUAAUUUAUAGCACCAUUAAAAAUGAGAUAAAGGGGAGUUCCCCUGUGGUCUAGUGGUUAGGAUUUGGUG
..((((((((.(..(((((.(((((.((((.(..(((((..((..........))..)))))..)...))))))))).).))))..)..))).)))))..	(-27.30 kcal/mol)
>chr13-m0065
......................................UGGCCUUGCUCAGUGGGUU..........................................................	1
........................................GCCUUGCUCAGUGGGUUAAGGAUCU..................................................	1
.........................................CCUUGCUCAGUGGGUUAAGGAUCU..................................................	3
..........................................CUUGCUCAGUGGGUUAAGGAUCUGGCAUU............................................	4
..........................................CUUGCUCAGUGGGUUAAGGAUCUGGCAU.............................................	1
..........................................CUUGCUCAGUGGGUUAAGGAUCUGG................................................	2
..........................................CUUGCUCAGUGGGUUAAG.......................................................	2
............................................UGCUCAGUGGGUUAAGGAUC...................................................	1
............................................UGCUCAGUGGGUUAAGGAUCUGGCA..............................................	1
............................................UGCUCAGUGGGUUAAGGAUCU..................................................	3
.............................................GCUCAGUGGGUUAAGGAUCUGGCAU.............................................	2
.............................................GCUCAGUGGGUUAAGGAUC...................................................	3
..............................................CUCAGUGGGUUAAGGAUCUG.................................................	3
..............................................CUCAGUGGGUUAAGGAUCUGGCAU.............................................	1
..............................................CUCAGUGGGUUAAGGAUCUGGCAUU............................................	11
..............................................CUCAGUGGGUUAAGGAUCU..................................................	6
...............................................UCAGUGGGUUAAGGAUCUGGCAUU............................................	5
...............................................UCAGUGGGUUAAGGAUCUGGCAU.............................................	2
................................................CAGUGGGUUAAGGAUCUGGCAUU............................................	8
................................................CAGUGGGUUAAGGAUCUGGCAU.............................................	3
................................................CAGUGGGUUAAGGAUCUGGCA..............................................	1
................................................CAGUGGGUUAAGGAUCUG.................................................	1
.................................................AGUGGGUUAAGGAUCUGGCAUU............................................	4
..................................................GUGGGUUAAGGAUCUGGCAU.............................................	1
..................................................GUGGGUUAAGGAUCUGGCAUU............................................	2
...................................................UGGGUUAAGGAUCUGGCAU.............................................	1
...................................................UGGGUUAAGGAUCUGGCAUU............................................	2
.....................................................GGUUAAGGAUCUGGCAUU............................................	1
....................................................................................GUGUAGAUCACAGACACAGC...........	12
....................................................................................GUGUAGAUCACAGACACA.............	1
....................................................................................GUGUAGAUCACAGACACAG............	2
....................................................................................GUGUAGAUCACAGACACAGCU..........	129
.............................................................................................ACAGACACAGCUCAGAUCUGG.	1
GGUCAGACUAGUAUUCACGAGGAUGCAGGUUCGAUCUCUGGCCUUGCUCAGUGGGUUAAGGAUCUGGCAUUACCAUGAACUGUAGUGUAGAUCACAGACACAGCUCAGAUCUGGC
((((..(((.((((((....)))))).)))..))))....(((...((.(((..(((...((((((.((((((........))))))))))))...)))...))).))....)))	(-35.80 kcal/mol)
..........................AGGUUCGAUCUCUGGCCUUG.....................................................................	1
..........................AGGUUCGAUCUCUGGCCUU......................................................................	1
.............................UUCGAUCUCUGGCCUUGCUCAGUGGG............................................................	1
.............................UUCGAUCUCUGGCCUUGCU...................................................................	1
.....................................CUGGCCUUGCUCAGUGGGUUAAGG......................................................	2
.....................................CUGGCCUUGCUCAGUGGGUUAAGGA.....................................................	1
......................................UGGCCUUGCUCAGUGGGUUAAGG......................................................	2
......................................UGGCCUUGCUCAGUGGGUUAAG.......................................................	4
.......................................GGCCUUGCUCAGUGGGUUA.........................................................	1
.......................................GGCCUUGCUCAGUGGGUUAAGG......................................................	1
........................................GCCUUGCUCAGUGGGUUAAGGAUCU..................................................	1
........................................GCCUUGCUCAGUGGGUUAAGGA.....................................................	1
........................................GCCUUGCUCAGUGGGUUAAGGAUC...................................................	1
........................................GCCUUGCUCAGUGGGUUAAG.......................................................	1
..........................................CUUGCUCAGUGGGUUAAGGAUCU..................................................	1
..............................................CUCAGUGGGUUAAGGAUCUG.................................................	1
.................................................AGUGGGUUAAGGAUCUGG................................................	2
>chr13-m0072
.....................................................................UCCCCUGUGGUCUAGUGGUUAGGA.......	2
.....................................................................UCCCCUGUGGUCUAGUGGUUAG.........	146
.....................................................................UCCCCUGUGGUCUAGUGGUUAGGAUU.....	2
.....................................................................UCCCCUGUGGUCUAGUGG.............	2
.....................................................................UCCCCUGUGGUCUAGUGGUUA..........	1449
.....................................................................UCCCCUGUGGUCUAGUGGUUAGGAU......	1
.....................................................................UCCCCUGUGGUCUAGUGGUUAGG........	8
......................................................................CCCCUGUGGUCUAGUGGUUAGG........	5
......................................................................CCCCUGUGGUCUAGUGGUUA..........	541
......................................................................CCCCUGUGGUCUAGUGGUUAGGAUU.....	1
......................................................................CCCCUGUGGUCUAGUGGUUAG.........	67
.......................................................................CCCUGUGGUCUAGUGGUUA..........	75
.......................................................................CCCUGUGGUCUAGUGGUUAGG........	9
.......................................................................CCCUGUGGUCUAGUGGUUAG.........	28
........................................................................CCUGUGGUCUAGUGGUUAG.........	23
........................................................................CCUGUGGUCUAGUGGUUA..........	84
........................................................................CCUGUGGUCUAGUGGUUAGG........	3
.........................................................................CUGUGGUCUAGUGGUUAGG........	1
.........................................................................CUGUGGUCUAGUGGUUAG.........	19
..........................................................................UGUGGUCUAGUGGUUAGGAUU.....	2
..........................................................................UGUGGUCUAGUGGUUAGG........	2
..........................................................................UGUGGUCUAGUGGUUAGGAU......	3
...........................................................................GUGGUCUAGUGGUUAGGAUU.....	3
............................................................................UGGUCUAGUGGUUAGGAUU.....	5
GUUCAAACCUUCUGUUAGUGACAGGUGGAAAUAAUUUAUAGCACCAUUAAAAAUGAGAUAAAGGGGAGUUCCCCUGUGGUCUAGUGGUUAGGAUUUGGUG
..((((((((.(..(((((.(((((.((((.(..(((((..((..........))..)))))..)...))))))))).).))))..)..))).)))))..	(-27.30 kcal/mol)
>chr14-m0040
......GUUCCCAGGCUAGGGGUUGAAUC...............................................................	1
.......UUCCCAGGCUAGGGGUUG...................................................................	1
.......UUCCCAGGCUAGGGGUUGAAUC...............................................................	5
........UCCCAGGCUAGGGGUUGAAUC...............................................................	3
........UCCCAGGCUAGGGGUUGAAU................................................................	1
........UCCCAGGCUAGGGGUUGAAUCAGAG...........................................................	1
.........CCCAGGCUAGGGGUUGAA.................................................................	2
.........CCCAGGCUAGGGGUUGAAUCAGA............................................................	1
.........CCCAGGCUAGGGGUUGAAUCAG.............................................................	2
.........CCCAGGCUAGGGGUUGAAUC...............................................................	7
..........CCAGGCUAGGGGUUGAAUCAG.............................................................	2
..........CCAGGCUAGGGGUUGAAUCAGA............................................................	2
...........CAGGCUAGGGGUUGAAUCAG.............................................................	1
...........CAGGCUAGGGGUUGAAUCAGA............................................................	2
...........CAGGCUAGGGGUUGAAUCAGAG...........................................................	3
............AGGCUAGGGGUUGAAUCAG.............................................................	1
............AGGCUAGGGGUUGAAUCAGAG...........................................................	1
.............GGCUAGGGGUUGAAUCAGAGC..........................................................	1
..............GCUAGGGGUUGAAUCAGAG...........................................................	4
...............CUAGGGGUUGAAUCAGAG...........................................................	3
.................AGGGGUUGAAUCAGAGCUACAGCUG..................................................	1
..............................................CCUACACCACAGCCACAGCAAUG.......................	1
...............................................CUACACCACAGCCACAGCAA.........................	1
............................................................ACAGCAAUGAUGGAUCUGAG............	2
.............................................................CAGCAAUGAUGGAUCUGAGCC..........	33
.............................................................CAGCAAUGAUGGAUCUGAG............	616
.............................................................CAGCAAUGAUGGAUCUGAGC...........	69
.............................................................CAGCAAUGAUGGAUCUGA.............	337
..............................................................AGCAAUGAUGGAUCUGAGC...........	1
..............................................................AGCAAUGAUGGAUCUGAG............	2
..............................................................AGCAAUGAUGGAUCUGAGCC..........	3
ACGGAAGUUCCCAGGCUAGGGGUUGAAUCAGAGCUACAGCUGCCGGCCUACACCACAGCCACAGCAAUGAUGGAUCUGAGCCUCGUCUUUUG
.((((((...(.(((((..(((((..((((..(((...((((..((......)).))))...)))..)))).))))).))))).).))))))	(-28.70 kcal/mol)
....AAGUUCCCAGGCUAGGGGUUGAA.................................................................	1
.....AGUUCCCAGGCUAGGGGUUG...................................................................	3
.....AGUUCCCAGGCUAGGGGUUGAA.................................................................	1
.....AGUUCCCAGGCUAGGGGUUGAAU................................................................	2
.....AGUUCCCAGGCUAGGGGUUGA..................................................................	3
...........CAGGCUAGGGGUUGAAUCAGAGCU.........................................................	1
...............CUAGGGGUUGAAUCAGAGCU.........................................................	1
..................................UACAGCUGCCGGCCUACACCA.....................................	1
...................................ACAGCUGCCGGCCUACACCACA...................................	2
...................................ACAGCUGCCGGCCUACACCA.....................................	1
....................................CAGCUGCCGGCCUACACC......................................	1
....................................CAGCUGCCGGCCUACACCA.....................................	1
.....................................AGCUGCCGGCCUACACCACAG..................................	1
.....................................AGCUGCCGGCCUACACCACA...................................	3
.....................................AGCUGCCGGCCUACACCA.....................................	8
........................................UGCCGGCCUACACCACAGC.................................	1
........................................UGCCGGCCUACACCACAG..................................	1
..............................................CCUACACCACAGCCACAGC...........................	1
..............................................CCUACACCACAGCCACAG............................	1
...............................................CUACACCACAGCCACAGCAA.........................	1
>chr14-m0054
...............................................................UUUCUGGUGGUCUAGUGGUUA..........	3
.................................................................UCUGGUGGUCUAGUGGUUAG.........	2
.................................................................UCUGGUGGUCUAGUGGUUA..........	4
..................................................................CUGGUGGUCUAGUGGUUAGG........	2
..................................................................CUGGUGGUCUAGUGGUUA..........	509
..................................................................CUGGUGGUCUAGUGGUUAG.........	28
...................................................................UGGUGGUCUAGUGGUUAGG........	9
...................................................................UGGUGGUCUAGUGGUUAG.........	32
....................................................................GGUGGUCUAGUGGUUAGG........	55
....................................................................GGUGGUCUAGUGGUUAGGA.......	1
AAAGAAGUCCUAUGACUUACUAACAAAAAGACAAAUGACCCAAUUUAAAAAUGAGCAGGGAGUUUUCUGGUGGUCUAGUGGUUAGGACUUGGUG
....((((((((..(((.((((((....(((.((((..(((..((((....))))..))).)))))))....)).)))))))))))))))....	(-22.10 kcal/mol)
>chr15-m0048
.............AGGCUAGGGGUCGAAUCAGA............................................................	1
.............AGGCUAGGGGUCGAAUCAGAG...........................................................	1
...............GCUAGGGGUCGAAUCAGAG...........................................................	1
...............GCUAGGGGUCGAAUCAGA............................................................	1
.............................................................ACAGCAAUGAUGGAUCUGAG............	2
..............................................................CAGCAAUGAUGGAUCUGAGCC..........	33
..............................................................CAGCAAUGAUGGAUCUGAG............	616
..............................................................CAGCAAUGAUGGAUCUGAGC...........	69
..............................................................CAGCAAUGAUGGAUCUGA.............	337
...............................................................AGCAAUGAUGGAUCUGAGC...........	1
...............................................................AGCAAUGAUGGAUCUGAG............	2
...............................................................AGCAAUGAUGGAUCUGAGCC..........	3
UAUGGGGGUUCUGAGGCUAGGGGUCGAAUCAGAGCUGCAGAGGCCAGCCUGUGCCACAGCCACAGCAAUGAUGGAUCUGAGCCAAGUCUCCAU
.(((((((..((..((((..(((((..((((..((((((.(((....))).))).........)))..)))).))))).)))).)))))))))	(-33.70 kcal/mol)
>chr16-m0004
...................................................................GUUGGUGUACACUGGAAUAGCU..........	3
...................................................................GUUGGUGUACACUGGAAUAGC...........	2
....................................................................UUGGUGUACACUGGAAUAG............	3
....................................................................UUGGUGUACACUGGAAUAGCUG.........	2
....................................................................UUGGUGUACACUGGAAUAGC...........	17
....................................................................UUGGUGUACACUGGAAUAGCU..........	176
.....................................................................UGGUGUACACUGGAAUAGCU..........	4
.....................................................................UGGUGUACACUGGAAUAGC...........	2
GGGGACACUGCAGAUAAGAGACUUGGACAGCUGUUCCAGUGUACACCAGCUGAAUAUUGGUUCUGGAGUUGGUGUACACUGGAAUAGCUGUCCUGUCCC
.(((((.((.......))......(((((((((((((((((((((((((((((((....))))...))))))))))))))))))))))))))).)))))	(-59.90 kcal/mol)
>chr16-m0030
........................GCUAAGGGUUGAAUCAGA............................................................	1
......................................................................ACAGCAAUGAUGGAUCUGAG............	2
.......................................................................CAGCAAUGAUGGAUCUGAGCC..........	33
.......................................................................CAGCAAUGAUGGAUCUGAG............	616
.......................................................................CAGCAAUGAUGGAUCUGAGC...........	69
.......................................................................CAGCAAUGAUGGAUCUGA.............	337
........................................................................AGCAAUGAUGGAUCUGAGC...........	1
........................................................................AGCAAUGAUGGAUCUGAG............	2
........................................................................AGCAAUGAUGGAUCUGAGCC..........	3
CACCAGGCAUAUAUAAGUUCCCUGGCUAAGGGUUGAAUCAGAGCUGCAGCUGCUGGGUUACACCCCAGGCACAGCAAUGAUGGAUCUGAGCCAUGUCUGCAA
...((((((.............(((((..(((((..((((..((((..((..(((((......))))))).))))..)))).))))).)))))))))))...	(-33.81 kcal/mol)
.............................GGGUUGAAUCAGAGCUGCAGCUG..................................................	1
...........................................CUGCAGCUGCUGGGUUACACC......................................	1
>chr17-m0003
..........GUCCCUGGUGGUCUAGUGGUUA..............................................	4
..........GUCCCUGGUGGUCUAGUGGUUAG.............................................	2
...........UCCCUGGUGGUCUAGUGGUUAGGAU..........................................	38
...........UCCCUGGUGGUCUAGUGGUUAG.............................................	6149
...........UCCCUGGUGGUCUAGUGGUUAGGAUU.........................................	106
...........UCCCUGGUGGUCUAGUGGUUA..............................................	36889
...........UCCCUGGUGGUCUAGUGGUUAGGAUUC........................................	10
...........UCCCUGGUGGUCUAGUGGUUAGG............................................	514
...........UCCCUGGUGGUCUAGUGGU................................................	2
...........UCCCUGGUGGUCUAGUGGUU...............................................	13
...........UCCCUGGUGGUCUAGUGGUUAGGA...........................................	52
...........UCCCUGGUGGUCUAGUGG.................................................	111
............CCCUGGUGGUCUAGUGGUUAGGAUU.........................................	1
............CCCUGGUGGUCUAGUGGUUAGGAU..........................................	1
............CCCUGGUGGUCUAGUGGUUAGGA...........................................	2
............CCCUGGUGGUCUAGUGGUUA..............................................	165
............CCCUGGUGGUCUAGUGGUUAG.............................................	97
............CCCUGGUGGUCUAGUGGUUAGGAUUC........................................	1
............CCCUGGUGGUCUAGUGGUUAGG............................................	23
.............CCUGGUGGUCUAGUGGUUAG.............................................	20
.............CCUGGUGGUCUAGUGGUUAGG............................................	2
.............CCUGGUGGUCUAGUGGUUAGGAU..........................................	1
.............CCUGGUGGUCUAGUGGUUA..............................................	235
.............CCUGGUGGUCUAGUGGUU...............................................	1
.............CCUGGUGGUCUAGUGGUUAGGAUU.........................................	2
..............CUGGUGGUCUAGUGGUUAGG............................................	2
..............CUGGUGGUCUAGUGGUUAGGAUU.........................................	1
..............CUGGUGGUCUAGUGGUUA..............................................	509
..............CUGGUGGUCUAGUGGUUAG.............................................	28
...............UGGUGGUCUAGUGGUUAGG............................................	9
...............UGGUGGUCUAGUGGUUAGGAUU.........................................	3
...............UGGUGGUCUAGUGGUUAG.............................................	32
................GGUGGUCUAGUGGUUAGGAUU.........................................	3
................GGUGGUCUAGUGGUUAGG............................................	55
................GGUGGUCUAGUGGUUAGGA...........................................	1
.................GUGGUCUAGUGGUUAGGAUU.........................................	3
..................UGGUCUAGUGGUUAGGAUU.........................................	5
GAAUUAGGGAGUCCCUGGUGGUCUAGUGGUUAGGAUUCAGUGCUUUCACCACUGUGGCCCAGGUUCAAUCCCUGAUCU
..(((((((((..(((((..((((((((((.(((........)))..))))))).))))))))..)..))))))))..	(-30.20 kcal/mol)
>chr18-m0039
.........ACAGCAAUGAUGGAUCUGAG.............................................................	2
..........CAGCAAUGAUGGAUCUGAGCC...........................................................	33
..........CAGCAAUGAUGGAUCUGAG.............................................................	616
..........CAGCAAUGAUGGAUCUGAGC............................................................	69
..........CAGCAAUGAUGGAUCUGA..............................................................	337
...........AGCAAUGAUGGAUCUGAGC............................................................	1
...........AGCAAUGAUGGAUCUGAG.............................................................	2
...........AGCAAUGAUGGAUCUGAGCC...........................................................	3
AACCCAGCCACAGCAAUGAUGGAUCUGAGCCCCAUCUGUGACCUACACCACAGCUUAUGGCAAUGCCAGAUCCUUAAGCAAGGCUGGGAA
..(((((((.((....))..(((((((.((.(((((((((........)))))...))))....)))))))))........)))))))..	(-38.00 kcal/mol)
................................CAUCUGUGACCUACACCAC.......................................	1
>chr18-m0041
..........UUUGGCACUAGCACAUUUUUGCU....................................................	13
..........UUUGGCACUAGCACAUUU.........................................................	2
..........UUUGGCACUAGCACAUUUUU.......................................................	15
..........UUUGGCACUAGCACAUUUUUG......................................................	153
..........UUUGGCACUAGCACAUUUUUGC.....................................................	51
..........UUUGGCACUAGCACAUUUU........................................................	4
...........UUGGCACUAGCACAUUUUU.......................................................	1
............UGGCACUAGCACAUUUUUGC.....................................................	1
CUGGGCCGAUUUUGGCACUAGCACAUUUUUGCUUGUGUCUCUCCGCUCUGAGCAAUUAUGUGCAGUGCCAAUAUGGGAAAGCAGG
(((..((.((.((((((((.((((((..(((((((((......)))...))))))..)))))))))))))).)).))....))).	(-37.60 kcal/mol)
>chr1-m0015
...............................CCAGCCUACACCACAGCCAC..............................	1
...............................CCAGCCUACACCACAGCCACA.............................	1
...................................CCUACACCACAGCCACAGCAAUG.......................	1
....................................CUACACCACAGCCACAGCAA.........................	1
.................................................ACAGCAAUGAUGGAUCUGAG............	2
..................................................CAGCAAUGAUGGAUCUGAGCC..........	33
..................................................CAGCAAUGAUGGAUCUGAG............	616
..................................................CAGCAAUGAUGGAUCUGAGC...........	69
..................................................CAGCAAUGAUGGAUCUGA.............	337
...................................................AGCAAUGAUGGAUCUGAGC...........	1
...................................................AGCAAUGAUGGAUCUGAG............	2
...................................................AGCAAUGAUGGAUCUGAGCC..........	3
UCCAGCACAGGGCAGUUCAGAGCCGCAGUUGCCAGCCUACACCACAGCCACAGCAAUGAUGGAUCUGAGCCACAAGCAUGA
....((....(((...(((((.(((..(((((..((..........))....)))))..))).))))))))....))....	(-20.90 kcal/mol)
.........................CAGUUGCCAGCCUACACCACAG..................................	3
..........................AGUUGCCAGCCUACACCACAG..................................	1
............................UUGCCAGCCUACACCACAGCCACA.............................	1
............................UUGCCAGCCUACACCACAG..................................	1
.............................UGCCAGCCUACACCACAG..................................	2
.............................UGCCAGCCUACACCACAGC.................................	3
.............................UGCCAGCCUACACCACAGCCA...............................	1
.................................AGCCUACACCACAGCCACA.............................	2
.................................AGCCUACACCACAGCCAC..............................	2
...................................CCUACACCACAGCCACAGC...........................	1
...................................CCUACACCACAGCCACAG............................	1
....................................CUACACCACAGCCACAGCAA.........................	1
>chr1-m0026
.............GGAGGCAAGAUGCUGGCAUAG.......................................................	2
...............AGGCAAGAUGCUGGCAUAG.......................................................	92
...............AGGCAAGAUGCUGGCAUAGC......................................................	224
...............AGGCAAGAUGCUGGCAUAGCU.....................................................	1935
...............AGGCAAGAUGCUGGCAUAGCUGU...................................................	237
...............AGGCAAGAUGCUGGCAUA........................................................	309
...............AGGCAAGAUGCUGGCAUAGCUGUU..................................................	1
...............AGGCAAGAUGCUGGCAUAGCUG....................................................	542
................GGCAAGAUGCUGGCAUAGCUGU...................................................	9
................GGCAAGAUGCUGGCAUAGC......................................................	1
................GGCAAGAUGCUGGCAUAG.......................................................	2
................GGCAAGAUGCUGGCAUAGCUG....................................................	3
................GGCAAGAUGCUGGCAUAGCU.....................................................	17
...................................................UGCUAUGCCAACAUAUUG....................	3
...................................................UGCUAUGCCAACAUAUUGCCA.................	1
...................................................UGCUAUGCCAACAUAUUGCCAU................	2
...................................................UGCUAUGCCAACAUAUUGCCAUC...............	6
...................................................UGCUAUGCCAACAUAUUGC...................	1
....................................................GCUAUGCCAACAUAUUGCCAU................	1
UUGGAACUGGAGAGGAGGCAAGAUGCUGGCAUAGCUGUUAAACUGAGAACCUGCUAUGCCAACAUAUUGCCAUCUUUCUUGUCUGACAG
(..((...((((((..(((((.(((.(((((((((.(((........)))..))))))))).))).)))))..))))))..))..)...	(-38.70 kcal/mol)
>chr1-m0047
..........UUUCUGGUGGUCUAGUGGUUA......................................................................	3
............UCUGGUGGUCUAGUGGUUAG.....................................................................	2
............UCUGGUGGUCUAGUGGUUA......................................................................	4
.............CUGGUGGUCUAGUGGUUAGG....................................................................	2
.............CUGGUGGUCUAGUGGUUAGGAUU.................................................................	1
.............CUGGUGGUCUAGUGGUUA......................................................................	509
.............CUGGUGGUCUAGUGGUUAG.....................................................................	28
..............UGGUGGUCUAGUGGUUAGG....................................................................	9
..............UGGUGGUCUAGUGGUUAGGAUU.................................................................	3
..............UGGUGGUCUAGUGGUUAG.....................................................................	32
...............GGUGGUCUAGUGGUUAGGAUU.................................................................	3
...............GGUGGUCUAGUGGUUAGG....................................................................	55
...............GGUGGUCUAGUGGUUAGGA...................................................................	1
................GUGGUCUAGUGGUUAGGAUU.................................................................	3
.................UGGUCUAGUGGUUAGGAUU.................................................................	5
UAAUAAGGAGUUUCUGGUGGUCUAGUGGUUAGGAUUCAGUGCUUUCACCUCUGUGGCCCAGCUUCCAUCUGUGGUCUGGGAUCUAAGAUCCCUCCUCAAGC
......((((...((((..((((((.(((.(((........)))..))).))).))))))).))))...((.((...((((((...)))))).)).))...	(-27.50 kcal/mol)
>chr1-m0062
..........GUCCCUGGUGGUCUAGUGGUUA.........................................................................	4
..........GUCCCUGGUGGUCUAGUGGUUAG........................................................................	2
...........UCCCUGGUGGUCUAGUGGUUAGGAU.....................................................................	38
...........UCCCUGGUGGUCUAGUGGUUAG........................................................................	6149
...........UCCCUGGUGGUCUAGUGGUUAGGAUU....................................................................	106
...........UCCCUGGUGGUCUAGUGGUUA.........................................................................	36889
...........UCCCUGGUGGUCUAGUGGUUAGGAUUC...................................................................	10
...........UCCCUGGUGGUCUAGUGGUUAGG.......................................................................	514
...........UCCCUGGUGGUCUAGUGGU...........................................................................	2
...........UCCCUGGUGGUCUAGUGGUU..........................................................................	13
...........UCCCUGGUGGUCUAGUGGUUAGGA......................................................................	52
...........UCCCUGGUGGUCUAGUGG............................................................................	111
............CCCUGGUGGUCUAGUGGUUAGGAUU....................................................................	1
............CCCUGGUGGUCUAGUGGUUAGGAU.....................................................................	1
............CCCUGGUGGUCUAGUGGUUAGGA......................................................................	2
............CCCUGGUGGUCUAGUGGUUA.........................................................................	165
............CCCUGGUGGUCUAGUGGUUAG........................................................................	97
............CCCUGGUGGUCUAGUGGUUAGGAUUC...................................................................	1
............CCCUGGUGGUCUAGUGGUUAGG.......................................................................	23
.............CCUGGUGGUCUAGUGGUUAG........................................................................	20
.............CCUGGUGGUCUAGUGGUUAGG.......................................................................	2
.............CCUGGUGGUCUAGUGGUUAGGAU.....................................................................	1
.............CCUGGUGGUCUAGUGGUUA.........................................................................	235
.............CCUGGUGGUCUAGUGGUU..........................................................................	1
.............CCUGGUGGUCUAGUGGUUAGGAUU....................................................................	2
..............CUGGUGGUCUAGUGGUUAGG.......................................................................	2
..............CUGGUGGUCUAGUGGUUAGGAUU....................................................................	1
..............CUGGUGGUCUAGUGGUUA.........................................................................	509
..............CUGGUGGUCUAGUGGUUAG........................................................................	28
...............UGGUGGUCUAGUGGUUAGG.......................................................................	9
...............UGGUGGUCUAGUGGUUAGGAUU....................................................................	3
...............UGGUGGUCUAGUGGUUAG........................................................................	32
................GGUGGUCUAGUGGUUAGGAUU....................................................................	3
................GGUGGUCUAGUGGUUAGG.......................................................................	55
................GGUGGUCUAGUGGUUAGGA......................................................................	1
.................GUGGUCUAGUGGUUAGGAUU....................................................................	3
..................UGGUCUAGUGGUUAGGAUU....................................................................	5
AUUGAAUGGAGUCCCUGGUGGUCUAGUGGUUAGGAUUCAGCAGUCUCUCUCUAAUUCAACUGAAAACCUUAGGAUUUACCAGCUGGCCGGGUGGCCAUAUUGAAG
......((((((((..(((..((.(((.(((((((............)).)))))...)))))..)))...)))))..)))..(((((....)))))........	(-24.80 kcal/mol)
>chr3-m0003
AACCUCAUGGUUCCUAGUCG............................................................................................	1
AACCUCAUGGUUCCUAGUCGGAU.........................................................................................	1
AACCUCAUGGUUCCUAGUC.............................................................................................	3
AACCUCAUGGUUCCUAGUCGG...........................................................................................	3
AACCUCAUGGUUCCUAGUCGGA..........................................................................................	1
AACCUCAUGGUUCCUAGUCGGAUU........................................................................................	1
AACCUCAUGGUUCCUAGU..............................................................................................	12
.ACCUCAUGGUUCCUAGUC.............................................................................................	3
..CCUCAUGGUUCCUAGUCGG...........................................................................................	1
..CCUCAUGGUUCCUAGUCGGA..........................................................................................	1
...CUCAUGGUUCCUAGUCGGAUUUAU.....................................................................................	1
....UCAUGGUUCCUAGUCGGAU.........................................................................................	1
..................................................................................UCCCUGGUGGUCUAGUGUUAGG........	3
..................................................................................UCCCUGGUGGUCUAGUGUUAG.........	43
..................................................................................UCCCUGGUGGUCUAGUGUUA..........	220
...................................................................................CCCUGGUGGUCUAGUGUUAGGA.......	1
...................................................................................CCCUGGUGGUCUAGUGUUA..........	5
....................................................................................CCUGGUGGUCUAGUGUUA..........	4
AACCUCAUGGUUCCUAGUCGGAUUUAUUAACCACUGCGCCACCACGGGAACUCCUCCUUAAAAGAAUUCAGAGCCUGGGAGUUCCCUGGUGGUCUAGUGUUAGGACUUGGCA
((((....))))....(((((.....(((((.((((.(((((((.((((((((((.(((...........)))...))))))))))))))))).)))))))))...))))).	(-43.20 kcal/mol)
AACCUCAUGGUUCCUAGUCG............................................................................................	1
AACCUCAUGGUUCCUAGUCGG...........................................................................................	1
AACCUCAUGGUUCCUAGUCGGA..........................................................................................	1
AACCUCAUGGUUCCUAGU..............................................................................................	1
.ACCUCAUGGUUCCUAGUCGGA..........................................................................................	1
.ACCUCAUGGUUCCUAGUCGGAU.........................................................................................	1
.ACCUCAUGGUUCCUAGUCG............................................................................................	1
.ACCUCAUGGUUCCUAGUCGG...........................................................................................	1
..CCUCAUGGUUCCUAGUCG............................................................................................	1
..CCUCAUGGUUCCUAGUCGGA..........................................................................................	2
>chr3-m0014
..........GUCCCUGGUGGUCUAGUGGUUA.............................................	4
..........GUCCCUGGUGGUCUAGUGGUUAG............................................	2
...........UCCCUGGUGGUCUAGUGGUUAGGAU.........................................	38
...........UCCCUGGUGGUCUAGUGGUUAG............................................	6149
...........UCCCUGGUGGUCUAGUGGUUAGGAUU........................................	106
...........UCCCUGGUGGUCUAGUGGUUA.............................................	36889
...........UCCCUGGUGGUCUAGUGGUUAGGAUUC.......................................	10
...........UCCCUGGUGGUCUAGUGGUUAGG...........................................	514
...........UCCCUGGUGGUCUAGUGGU...............................................	2
...........UCCCUGGUGGUCUAGUGGUU..............................................	13
...........UCCCUGGUGGUCUAGUGGUUAGGA..........................................	52
...........UCCCUGGUGGUCUAGUGG................................................	111
............CCCUGGUGGUCUAGUGGUUAGGAUU........................................	1
............CCCUGGUGGUCUAGUGGUUAGGAU.........................................	1
............CCCUGGUGGUCUAGUGGUUAGGA..........................................	2
............CCCUGGUGGUCUAGUGGUUA.............................................	165
............CCCUGGUGGUCUAGUGGUUAG............................................	97
............CCCUGGUGGUCUAGUGGUUAGGAUUC.......................................	1
............CCCUGGUGGUCUAGUGGUUAGG...........................................	23
.............CCUGGUGGUCUAGUGGUUAG............................................	20
.............CCUGGUGGUCUAGUGGUUAGG...........................................	2
.............CCUGGUGGUCUAGUGGUUAGGAU.........................................	1
.............CCUGGUGGUCUAGUGGUUA.............................................	235
.............CCUGGUGGUCUAGUGGUU..............................................	1
.............CCUGGUGGUCUAGUGGUUAGGAUU........................................	2
..............CUGGUGGUCUAGUGGUUAGG...........................................	2
..............CUGGUGGUCUAGUGGUUAGGAUU........................................	1
..............CUGGUGGUCUAGUGGUUA.............................................	509
..............CUGGUGGUCUAGUGGUUAG............................................	28
...............UGGUGGUCUAGUGGUUAGG...........................................	9
...............UGGUGGUCUAGUGGUUAGGAUU........................................	3
...............UGGUGGUCUAGUGGUUAG............................................	32
................GGUGGUCUAGUGGUUAGGAUU........................................	3
................GGUGGUCUAGUGGUUAGG...........................................	55
................GGUGGUCUAGUGGUUAGGA..........................................	1
.................GUGGUCUAGUGGUUAGGAUU........................................	3
..................UGGUCUAGUGGUUAGGAUU........................................	5
UGUUAGGGAGGUCCCUGGUGGUCUAGUGGUUAGGAUUCAUUGCUUUCACCACUGCAGCCCAGGUUCAACCCCUGGUC
..((((((..(..(((((.(.(.(((((((.(((........)))..))))))).).))))))..)...))))))..	(-27.70 kcal/mol)
>chr3-m0015
..........GUCCCUGGUGGUCUAGUGGUUA.............................................	4
..........GUCCCUGGUGGUCUAGUGGUUAG............................................	2
...........UCCCUGGUGGUCUAGUGGUUAGGAU.........................................	38
...........UCCCUGGUGGUCUAGUGGUUAG............................................	6149
...........UCCCUGGUGGUCUAGUGGUUAGGAUU........................................	106
...........UCCCUGGUGGUCUAGUGGUUA.............................................	36889
...........UCCCUGGUGGUCUAGUGGUUAGGAUUC.......................................	10
...........UCCCUGGUGGUCUAGUGGUUAGG...........................................	514
...........UCCCUGGUGGUCUAGUGGU...............................................	2
...........UCCCUGGUGGUCUAGUGGUU..............................................	13
...........UCCCUGGUGGUCUAGUGGUUAGGA..........................................	52
...........UCCCUGGUGGUCUAGUGG................................................	111
............CCCUGGUGGUCUAGUGGUUAGGAUU........................................	1
............CCCUGGUGGUCUAGUGGUUAGGAU.........................................	1
............CCCUGGUGGUCUAGUGGUUAGGA..........................................	2
............CCCUGGUGGUCUAGUGGUUA.............................................	165
............CCCUGGUGGUCUAGUGGUUAG............................................	97
............CCCUGGUGGUCUAGUGGUUAGGAUUC.......................................	1
............CCCUGGUGGUCUAGUGGUUAGG...........................................	23
.............CCUGGUGGUCUAGUGGUUAG............................................	20
.............CCUGGUGGUCUAGUGGUUAGG...........................................	2
.............CCUGGUGGUCUAGUGGUUAGGAU.........................................	1
.............CCUGGUGGUCUAGUGGUUA.............................................	235
.............CCUGGUGGUCUAGUGGUU..............................................	1
.............CCUGGUGGUCUAGUGGUUAGGAUU........................................	2
..............CUGGUGGUCUAGUGGUUAGG...........................................	2
..............CUGGUGGUCUAGUGGUUAGGAUU........................................	1
..............CUGGUGGUCUAGUGGUUA.............................................	509
..............CUGGUGGUCUAGUGGUUAG............................................	28
...............UGGUGGUCUAGUGGUUAGG...........................................	9
...............UGGUGGUCUAGUGGUUAGGAUU........................................	3
...............UGGUGGUCUAGUGGUUAG............................................	32
................GGUGGUCUAGUGGUUAGGAUU........................................	3
................GGUGGUCUAGUGGUUAGG...........................................	55
................GGUGGUCUAGUGGUUAGGA..........................................	1
.................GUGGUCUAGUGGUUAGGAUU........................................	3
..................UGGUCUAGUGGUUAGGAUU........................................	5
UGUUAGGGAGGUCCCUGGUGGUCUAGUGGUUAGGAUUCAUUGCUUUCACCACUGCAGCCCAGGUUCAACCCCUGGUC
..((((((..(..(((((.(.(.(((((((.(((........)))..))))))).).))))))..)...))))))..	(-27.70 kcal/mol)
>chr3-m0022
...............UGAGGUAGUAGAUUGUAUAGUUG.....................................................................	1759
...............UGAGGUAGUAGAUUGUAUAGUUGU....................................................................	34
...............UGAGGUAGUAGAUUGUAU..........................................................................	784
...............UGAGGUAGUAGAUUGUAUAGU.......................................................................	35218
...............UGAGGUAGUAGAUUGUAUAGUU......................................................................	455888 (ssc-let-7f)
...............UGAGGUAGUAGAUUGUAUAGUUGUG...................................................................	2
...............UGAGGUAGUAGAUUGUAUA.........................................................................	11125
...............UGAGGUAGUAGAUUGUAUAG........................................................................	7897
................GAGGUAGUAGAUUGUAUAGUUG.....................................................................	12
................GAGGUAGUAGAUUGUAUA.........................................................................	16
................GAGGUAGUAGAUUGUAUAGUU......................................................................	2015
................GAGGUAGUAGAUUGUAUAGU.......................................................................	101
................GAGGUAGUAGAUUGUAUAG........................................................................	26
.................AGGUAGUAGAUUGUAUAGUUGU....................................................................	2
.................AGGUAGUAGAUUGUAUAGU.......................................................................	5
.................AGGUAGUAGAUUGUAUAGUUG.....................................................................	8
.................AGGUAGUAGAUUGUAUAGUU......................................................................	103
..................GGUAGUAGAUUGUAUAGUU......................................................................	6
..................GGUAGUAGAUUGUAUAGUUG.....................................................................	1
...................GUAGUAGAUUGUAUAGUU......................................................................	7
.....................AGUAGAUUGUAUAGUUGU....................................................................	1
.......................................................................CUAUACAAUCUAUUGCCUUCC...............	1
.......................................................................CUAUACAAUCUAUUGCCU..................	1
AUUGCUCUAUCAGAGUGAGGUAGUAGAUUGUAUAGUUGUGGGGUAGUGAUUUUACCCUGUUCAGGAGAUAACUAUACAAUCUAUUGCCUUCCCUGAGGAGUAGACUU
.(((((((.((((.(..(((((((((((((((((((((((((((((.....))))))).........))))))))))))))))))))))..))))))))))))....	(-51.90 kcal/mol)
>chr3-m0023
..............AAGAGGUAGUAGGUUGCAU.........................................................................	4
..............AAGAGGUAGUAGGUUGCAUAGUUU....................................................................	4
..............AAGAGGUAGUAGGUUGCAUAGUU.....................................................................	68
..............AAGAGGUAGUAGGUUGCA..........................................................................	1
..............AAGAGGUAGUAGGUUGCAUAG.......................................................................	26
..............AAGAGGUAGUAGGUUGCAUAGU......................................................................	21
..............AAGAGGUAGUAGGUUGCAUA........................................................................	66
..............AAGAGGUAGUAGGUUGCAUAGUUUU...................................................................	1
...............AGAGGUAGUAGGUUGCAUA........................................................................	9915
...............AGAGGUAGUAGGUUGCAUAGUUUUA..................................................................	1
...............AGAGGUAGUAGGUUGCAUAGUUUU...................................................................	32
...............AGAGGUAGUAGGUUGCAU.........................................................................	1515
...............AGAGGUAGUAGGUUGCAUAGU......................................................................	2355
...............AGAGGUAGUAGGUUGCAUAGUUU....................................................................	1335
...............AGAGGUAGUAGGUUGCAUAGUU.....................................................................	41283
...............AGAGGUAGUAGGUUGCAUAG.......................................................................	2275
................GAGGUAGUAGGUUGCAUAGUUU....................................................................	16
................GAGGUAGUAGGUUGCAUAGU......................................................................	52
................GAGGUAGUAGGUUGCAUAGUU.....................................................................	722
................GAGGUAGUAGGUUGCAUAG.......................................................................	49
................GAGGUAGUAGGUUGCAUA........................................................................	154
.................AGGUAGUAGGUUGCAUAGUU.....................................................................	16
..................GGUAGUAGGUUGCAUAGUU.....................................................................	1
.....................................................................CUAUACGACCUGCUGCCUU..................	2
.....................................................................CUAUACGACCUGCUGCCUUUC................	28
.....................................................................CUAUACGACCUGCUGCCUUUCU...............	64
.....................................................................CUAUACGACCUGCUGCCUUU.................	14
......................................................................UAUACGACCUGCUGCCUUUCU...............	11
......................................................................UAUACGACCUGCUGCCUU..................	4
......................................................................UAUACGACCUGCUGCCUUUC................	13
.......................................................................AUACGACCUGCUGCCUUUCU...............	1
AAUGGGUUCCUAGGAAGAGGUAGUAGGUUGCAUAGUUUUAGGGCAGAGAUUUUGCCCACAAGGAGGUAACUAUACGACCUGCUGCCUUUCUUAGGGCCUUAUUAUU
((((((..(((((((.((((((((((((((.((((((...(((((((...))))))).(.....)..)))))).)))))))))))))))))))))..))))))...	(-50.60 kcal/mol)
>chr3-m0062
......UGUGGUGUAGAUCACAGACACA.................................................	1
.........GGUGUAGAUCACAGACACAGC...............................................	1
..........GUGUAGAUCACAGACACAGC...............................................	12
..........GUGUAGAUCACAGACACA.................................................	1
..........GUGUAGAUCACAGACACAG................................................	2
..........GUGUAGAUCACAGACACAGCU..............................................	129
.......................................GCGUUGCCGUGAGCUGUGGUGUA...............	15
.......................................GCGUUGCCGUGAGCUGUGGUGU................	2
........................................CGUUGCCGUGAGCUGUGGUGUA...............	25
........................................CGUUGCCGUGAGCUGUGGUGU................	2
........................................CGUUGCCGUGAGCUGUGGUGUAGG.............	1
.........................................GUUGCCGUGAGCUGUGGUGUA...............	6
..........................................UUGCCGUGAGCUGUGGUGUA...............	16
..........................................UUGCCGUGAGCUGUGGUGUAG..............	3
..........................................UUGCCGUGAGCUGUGGUGUAGG.............	1
...........................................UGCCGUGAGCUGUGGUGUA...............	8
...........................................UGCCGUGAGCUGUGGUGUAG..............	1
...........................................UGCCGUGAGCUGUGGUGUAGG.............	3
............................................GCCGUGAGCUGUGGUGUAGG.............	2
............................................GCCGUGAGCUGUGGUGUA...............	14
.............................................CCGUGAGCUGUGGUGUAG..............	1
.............................................CCGUGAGCUGUGGUGUAGG.............	12
.............................................CCGUGAGCUGUGGUGUAGGC............	1
..............................................CGUGAGCUGUGGUGUAGG.............	2
..............................................CGUGAGCUGUGGUGUAGGCCA..........	1
.....................................................UGUGGUGUAGGCCAGCAGCU....	1
.......................................................UGGUGUAGGCCAGCAGCU....	2
AUGAGCUGUGGUGUAGAUCACAGACACAGCUCAGAUCCCGCGUUGCCGUGAGCUGUGGUGUAGGCCAGCAGCUACAG
.(((((((((((.((.(((((((.(((.((...(......)...)).)))..))))))).)).)))).))))).)).	(-32.20 kcal/mol)
.......................................GCGUUGCCGUGAGCUGUG....................	1
.........................................GUUGCCGUGAGCUGUGGUGUAGG.............	1
>chr3-m0073
..........GUCCCUGGUGGUCUAGUGGUUA.............................................	4
...........UCCCUGGUGGUCUAGUGGU...............................................	2
...........UCCCUGGUGGUCUAGUGGUU..............................................	13
...........UCCCUGGUGGUCUAGUGGUUA.............................................	36889
...........UCCCUGGUGGUCUAGUGGUUAA............................................	10
...........UCCCUGGUGGUCUAGUGGUUAAG...........................................	4
...........UCCCUGGUGGUCUAGUGG................................................	111
............CCCUGGUGGUCUAGUGGUUA.............................................	165
.............CCUGGUGGUCUAGUGGUUAA............................................	1
.............CCUGGUGGUCUAGUGGUUA.............................................	235
.............CCUGGUGGUCUAGUGGUU..............................................	1
..............CUGGUGGUCUAGUGGUUA.............................................	509
UCUCUGGGAGGUCCCUGGUGGUCUAGUGGUUAAGACCCAGUGCUUUCACCACUGUGCCCUGGGUUCAAUCCCUGAUG
..((.((((.(..((..(.(((.(((((((.(((........)))..))))))).))))..))..)..)))).))..	(-28.90 kcal/mol)
>chr4-m0020
..........UCCCCUGUGGUCUAGUGGUUAGGA..........................................	2
..........UCCCCUGUGGUCUAGUGGUUAG............................................	146
..........UCCCCUGUGGUCUAGUGG................................................	2
..........UCCCCUGUGGUCUAGUGGUUA.............................................	1449
..........UCCCCUGUGGUCUAGUGGUUAGG...........................................	8
...........CCCCUGUGGUCUAGUGGUUAGG...........................................	5
...........CCCCUGUGGUCUAGUGGUUA.............................................	541
...........CCCCUGUGGUCUAGUGGUUAG............................................	67
............CCCUGUGGUCUAGUGGUUA.............................................	75
............CCCUGUGGUCUAGUGGUUAGG...........................................	9
............CCCUGUGGUCUAGUGGUUAG............................................	28
.............CCUGUGGUCUAGUGGUUAG............................................	23
.............CCUGUGGUCUAGUGGUUA.............................................	84
.............CCUGUGGUCUAGUGGUUAGG...........................................	3
..............CUGUGGUCUAGUGGUUAGG...........................................	1
..............CUGUGGUCUAGUGGUUAG............................................	19
...............UGUGGUCUAGUGGUUAGG...........................................	2
UACCUGGGUGUCCCCUGUGGUCUAGUGGUUAGGACUUGGUGCUUUCAUCACUGCAGCCUGGGUUCAAUCCCUGGUC
.(((.(((((..(((...(((.(((((((.((.((...)).))...)))))))..))).)))..))..))).))).	(-24.90 kcal/mol)
>chr4-m0069
..........GUCCCUGGUGGUCUAGUGGUUA.......................................................	4
..........GUCCCUGGUGGUCUAGUGGUUAG......................................................	2
...........UCCCUGGUGGUCUAGUGGUUAGGAU...................................................	38
...........UCCCUGGUGGUCUAGUGGUUAG......................................................	6149
...........UCCCUGGUGGUCUAGUGGUUAGGAUU..................................................	106
...........UCCCUGGUGGUCUAGUGGUUA.......................................................	36889
...........UCCCUGGUGGUCUAGUGGUUAGG.....................................................	514
...........UCCCUGGUGGUCUAGUGGU.........................................................	2
...........UCCCUGGUGGUCUAGUGGUU........................................................	13
...........UCCCUGGUGGUCUAGUGGUUAGGA....................................................	52
...........UCCCUGGUGGUCUAGUGG..........................................................	111
............CCCUGGUGGUCUAGUGGUUAGGAUU..................................................	1
............CCCUGGUGGUCUAGUGGUUAGGAU...................................................	1
............CCCUGGUGGUCUAGUGGUUAGGA....................................................	2
............CCCUGGUGGUCUAGUGGUUA.......................................................	165
............CCCUGGUGGUCUAGUGGUUAG......................................................	97
............CCCUGGUGGUCUAGUGGUUAGG.....................................................	23
.............CCUGGUGGUCUAGUGGUUAG......................................................	20
.............CCUGGUGGUCUAGUGGUUAGG.....................................................	2
.............CCUGGUGGUCUAGUGGUUAGGAU...................................................	1
.............CCUGGUGGUCUAGUGGUUA.......................................................	235
.............CCUGGUGGUCUAGUGGUU........................................................	1
.............CCUGGUGGUCUAGUGGUUAGGAUU..................................................	2
..............CUGGUGGUCUAGUGGUUAGG.....................................................	2
..............CUGGUGGUCUAGUGGUUAGGAUU..................................................	1
..............CUGGUGGUCUAGUGGUUA.......................................................	509
..............CUGGUGGUCUAGUGGUUAGGAUUUGGC..............................................	1
..............CUGGUGGUCUAGUGGUUAG......................................................	28
...............UGGUGGUCUAGUGGUUAGG.....................................................	9
...............UGGUGGUCUAGUGGUUAGGAUU..................................................	3
...............UGGUGGUCUAGUGGUUAG......................................................	32
...............UGGUGGUCUAGUGGUUAGGAUUUGG...............................................	1
................GGUGGUCUAGUGGUUAGGAUU..................................................	3
................GGUGGUCUAGUGGUUAGG.....................................................	55
................GGUGGUCUAGUGGUUAGGA....................................................	1
.................GUGGUCUAGUGGUUAGGAUU..................................................	3
..................UGGUCUAGUGGUUAGGAUU..................................................	5
UCAGUUGGGAGUCCCUGGUGGUCUAGUGGUUAGGAUUUGGCACUUUCACCACUGUGGCCCAGGGUCAAUGUCAAUGCCUGGUCUGGG
(((((..((.(.((((((..((((((((((.(((........)))..))))))).))))))))).)..........))..).)))).	(-29.20 kcal/mol)
>chr4-m0071
................................................UCGGCUCUGGGUCUGUGGGGAG..........	11
................................................UCGGCUCUGGGUCUGUGGGGA...........	3
.................................................CGGCUCUGGGUCUGUGGG.............	1
.................................................CGGCUCUGGGUCUGUGGGG............	4
.................................................CGGCUCUGGGUCUGUGGGGAG..........	196
.................................................CGGCUCUGGGUCUGUGGGGA...........	60
....................................................CUCUGGGUCUGUGGGGAG..........	1
GGGCGCGUCGCCCCCCUCAGUCCACCAGAGCCCGGAUGCCUCAGAAAUUCGGCUCUGGGUCUGUGGGGAGCGAAAUGCAA
..(((..((((.((((.(((....((((((((.((((.........))))))))))))..))).)))).))))..)))..	(-42.50 kcal/mol)
>chr5-m0004
GCUCAGUGGGUUAAGGAUCUGGCGUU......................................................	1
GCUCAGUGGGUUAAGGAUC.............................................................	3
.CUCAGUGGGUUAAGGAUCUG...........................................................	3
.CUCAGUGGGUUAAGGAUCUGGCGUU......................................................	11
.CUCAGUGGGUUAAGGAUCU............................................................	6
..UCAGUGGGUUAAGGAUCUGGCGUU......................................................	4
...CAGUGGGUUAAGGAUCUGGCGUUG.....................................................	2
...CAGUGGGUUAAGGAUCUGGCGUU......................................................	6
...CAGUGGGUUAAGGAUCUG...........................................................	1
....AGUGGGUUAAGGAUCUGGCGUUGCU...................................................	2
....AGUGGGUUAAGGAUCUGGCGUUG.....................................................	1
....AGUGGGUUAAGGAUCUGGCGUU......................................................	1
....AGUGGGUUAAGGAUCUGGCGUUGC....................................................	1
.....GUGGGUUAAGGAUCUGGCGUU......................................................	1
.....GUGGGUUAAGGAUCUGGCG........................................................	1
......UGGGUUAAGGAUCUGGCGUU......................................................	6
......UGGGUUAAGGAUCUGGCGUUGCU...................................................	4
.........GUUAAGGAUCUGGCGUUGC....................................................	2
...........UAAGGAUCUGGCGUUGCU...................................................	1
...........UAAGGAUCUGGCGUUGCUGUG................................................	1
...............GAUCUGGCGUUGCUGUGAG..............................................	1
.....................................UGGUGUAGGUUGCAGACGC........................	14
.....................................UGGUGUAGGUUGCAGACG.........................	22
.....................................UGGUGUAGGUUGCAGACGCGG......................	1
.....................................UGGUGUAGGUUGCAGACGCG.......................	86
.....................................UGGUGUAGGUUGCAGACGCGGCU....................	1
......................................GGUGUAGGUUGCAGACGC........................	1
......................................GGUGUAGGUUGCAGACGCG.......................	4
......................................GGUGUAGGUUGCAGACGCGG......................	1
.......................................GUGUAGGUUGCAGACGCGG......................	2
.......................................GUGUAGGUUGCAGACGCGGCU....................	1
.......................................GUGUAGGUUGCAGACGCG.......................	6
........................................UGUAGGUUGCAGACGCGGCU....................	1
..................................................AGACGCGGCUCGGAUCCCUUG.........	1
..................................................AGACGCGGCUCGGAUCCCUU..........	3
GCUCAGUGGGUUAAGGAUCUGGCGUUGCUGUGAGCGCUGGUGUAGGUUGCAGACGCGGCUCGGAUCCCUUGUUGCUGUGG
.(.(((..(..(((((((((((.(((((.((..(((((......)).)))..))))))))))))).))))))..))).).	(-27.00 kcal/mol)
.CUCAGUGGGUUAAGGAUCUG...........................................................	1
.CUCAGUGGGUUAAGGAUCUGGCG........................................................	1
....AGUGGGUUAAGGAUCUGG..........................................................	2
...........UAAGGAUCUGGCGUUGCUGU.................................................	1
.....................................UGGUGUAGGUUGCAGACGCGGCUCGGAU...............	1
......................................GGUGUAGGUUGCAGACGCGGCUCGG.................	1
......................................GGUGUAGGUUGCAGACGCGGC.....................	1
...........................................AGGUUGCAGACGCGGCUCGG.................	1
...........................................AGGUUGCAGACGCGGCUCGGAU...............	1
............................................GGUUGCAGACGCGGCUCG..................	1
..............................................UUGCAGACGCGGCUCGGAUCCCU...........	1
>chr5-m0040
..............CAUGUCCGCGGGUUCCCUAUC.........................................................	5
..............CAUGUCCGCGGGUUCCCUAU..........................................................	4
...............AUGUCCGCGGGUUCCCUAUCC........................................................	8
...............AUGUCCGCGGGUUCCCUAU..........................................................	10
...............AUGUCCGCGGGUUCCCUA...........................................................	2
...............AUGUCCGCGGGUUCCCUAUCCC.......................................................	1
...............AUGUCCGCGGGUUCCCUAUC.........................................................	12
....................................CGGGUUGGUUGAGUUCGCG.....................................	1
....................................CGGGUUGGUUGAGUUCGCGG....................................	6
.....................................................CGGAUGCGGAACCUGCGGAUAC.................	6
.....................................................CGGAUGCGGAACCUGCGGAUA..................	3
.......................................................GAUGCGGAACCUGCGGAUACGG...............	304
.......................................................GAUGCGGAACCUGCGGAU...................	4
.......................................................GAUGCGGAACCUGCGGAUAC.................	88
.......................................................GAUGCGGAACCUGCGGAUACG................	7
.......................................................GAUGCGGAACCUGCGGAUA..................	15
........................................................AUGCGGAACCUGCGGAUA..................	196
........................................................AUGCGGAACCUGCGGAUACGGA..............	54
........................................................AUGCGGAACCUGCGGAUACG................	646
........................................................AUGCGGAACCUGCGGAUAC.................	1061
........................................................AUGCGGAACCUGCGGAUACGGAG.............	5
........................................................AUGCGGAACCUGCGGAUACGG...............	2396
.........................................................UGCGGAACCUGCGGAUAC.................	1
.........................................................UGCGGAACCUGCGGAUACGG...............	2
.........................................................UGCGGAACCUGCGGAUACG................	2
UACGGUCGGCCCUCCAUGUCCGCGGGUUCCCUAUCCCGGGUUGGUUGAGUUCGCGGAUGCGGAACCUGCGGAUACGGAGGGCUGAUUGUACU
(((((((((((((((.((((((((((((((.(((((((..((.....))..)).))))).)))))))))))))).)))))))))))))))..	(-66.30 kcal/mol)
>chr5-m0049
..................................................UCUGAGAUGUGACCUGGGCA...........	71
..................................................UCUGAGAUGUGACCUGGGCAU..........	1016
..................................................UCUGAGAUGUGACCUGGG.............	8
..................................................UCUGAGAUGUGACCUGGGC............	5
..................................................UCUGAGAUGUGACCUGGGCAUC.........	6
...................................................CUGAGAUGUGACCUGGGCAU..........	4
....................................................UGAGAUGUGACCUGGGCAU..........	2
AAAAAUUCCUGGUGCCUGGGUCCCCUCCCCAGAGGUUCAAAUUUAAUUGCUCUGAGAUGUGACCUGGGCAUCCGGAUUUUU
.((((.(((.((((((..((((.(.((..(((((...(((......)))))))).)).).))))..)))))).))).))))	(-32.90 kcal/mol)
>chr6-m0007
............................................UAGCAGGUCUCCAAGGUGAACAG...........	1
.............................................AGCAGGUCUCCAAGGUGAACAG...........	107
.............................................AGCAGGUCUCCAAGGUGAACA............	10
.............................................AGCAGGUCUCCAAGGUGAACAGC..........	432
.............................................AGCAGGUCUCCAAGGUGAACAGCC.........	130
.............................................AGCAGGUCUCCAAGGUGAA..............	3
.............................................AGCAGGUCUCCAAGGUGA...............	4
..............................................GCAGGUCUCCAAGGUGAA..............	2
..............................................GCAGGUCUCCAAGGUGAACAGC..........	38
..............................................GCAGGUCUCCAAGGUGAACAGCC.........	8
..............................................GCAGGUCUCCAAGGUGAACAG...........	38
...............................................CAGGUCUCCAAGGUGAACAG...........	70
...............................................CAGGUCUCCAAGGUGAACAGCC.........	49
...............................................CAGGUCUCCAAGGUGAACAGC..........	71
...............................................CAGGUCUCCAAGGUGAACA............	1
................................................AGGUCUCCAAGGUGAACAGCC.........	5
................................................AGGUCUCCAAGGUGAACAG...........	4
................................................AGGUCUCCAAGGUGAACAGC..........	15
.................................................GGUCUCCAAGGUGAACAGC..........	2
UCUGGAAAGGGUGUAGAUCUUGUGCUGGGCCGUACCCAUGUCUGUAGCAGGUCUCCAAGGUGAACAGCCACAUUCAGG
.(((((..((.(((..((((((.(..(((((.(((........)))...))))))))))))..))).))...))))).	(-21.90 kcal/mol)
>chr6-m0015
......UGUGGUGUAGAUCACAGACACA...............................................	1
.........GGUGUAGAUCACAGACACAGC.............................................	1
..........GUGUAGAUCACAGACACAGCUU...........................................	3
..........GUGUAGAUCACAGACACAGC.............................................	12
..........GUGUAGAUCACAGACACA...............................................	1
..........GUGUAGAUCACAGACACAG..............................................	2
..........GUGUAGAUCACAGACACAGCU............................................	129
.......................ACACAGCUUGGAUCUGGCAUU...............................	1
.......................ACACAGCUUGGAUCUGGCAU................................	1
..........................CAGCUUGGAUCUGGCAUU...............................	4
...........................AGCUUGGAUCUGGCAUUGCU............................	6
............................GCUUGGAUCUGGCAUUGC.............................	2
............................GCUUGGAUCUGGCAUUGCU............................	14
.............................CUUGGAUCUGGCAUUGCU............................	2
.............................CUUGGAUCUGGCAUUGCUGU..........................	1
...................................UCUGGCAUUGCUGUGGCU......................	2
.....................................UGGCAUUGCUGUGGCUGU....................	1
..........................................UUGCUGUGGCUGUGGUGUAG.............	1
............................................GCUGUGGCUGUGGUGUAGG............	1
.............................................CUGUGGCUGUGGUGUAGG............	1
..................................................GCUGUGGUGUAGGCCGGCA......	1
...................................................CUGUGGUGUAGGCCGGCAGCU...	1
...................................................CUGUGGUGUAGGCCGGCA......	1
....................................................UGUGGUGUAGGCCGGCAGCU...	3
......................................................UGGUGUAGGCCGGCAGCU...	8
AUGAGCUGUGGUGUAGAUCACAGACACAGCUUGGAUCUGGCAUUGCUGUGGCUGUGGUGUAGGCCGGCAGCUUAG
.(((((((((((.((.(((((((.((((((...(......)...)))))).))))))).)).))).)))))))).	(-39.20 kcal/mol)
........................................CAUUGCUGUGGCUGUGGUGUAGG............	1
..........................................UUGCUGUGGCUGUGGUGUAG.............	1
>chr7-m0014
..........GUCCCUGGUGGUCUAGUGGUUA.............................................	4
..........GUCCCUGGUGGUCUAGUGGUUAG............................................	2
...........UCCCUGGUGGUCUAGUGGU...............................................	2
...........UCCCUGGUGGUCUAGUGGUUAG............................................	6149
...........UCCCUGGUGGUCUAGUGGUU..............................................	13
...........UCCCUGGUGGUCUAGUGGUUA.............................................	36889
...........UCCCUGGUGGUCUAGUGGUUAGU...........................................	3
...........UCCCUGGUGGUCUAGUGG................................................	111
............CCCUGGUGGUCUAGUGGUUA.............................................	165
............CCCUGGUGGUCUAGUGGUUAG............................................	97
.............CCUGGUGGUCUAGUGGUUAG............................................	20
.............CCUGGUGGUCUAGUGGUUA.............................................	235
.............CCUGGUGGUCUAGUGGUU..............................................	1
..............CUGGUGGUCUAGUGGUUA.............................................	509
..............CUGGUGGUCUAGUGGUUAG............................................	28
...............UGGUGGUCUAGUGGUUAG............................................	32
................GGUGGUCUAGUGGUUAGU...........................................	1
CUUUUUGGAGGUCCCUGGUGGUCUAGUGGUUAGUACUCGGCACUUUUACUGGAGCAGCUCAGGUUCAAUCCCUGGUC
......(((.(..(((((((.((((((((..(((.......))).)))))))).)).).))))..)..)))......	(-20.50 kcal/mol)
>chr7-m0024
...........................................................ACAGCAAUGAUGGAUCUGAG............	2
............................................................CAGCAAUGAUGGAUCUGAGCC..........	33
............................................................CAGCAAUGAUGGAUCUGAG............	616
............................................................CAGCAAUGAUGGAUCUGAGC...........	69
............................................................CAGCAAUGAUGGAUCUGA.............	337
.............................................................AGCAAUGAUGGAUCUGAGC...........	1
.............................................................AGCAAUGAUGGAUCUGAG............	2
.............................................................AGCAAUGAUGGAUCUGAGCC..........	3
AUGGAGAUUCCCAGGCUGGGGCUGAAUCAGAACUGCAGCAGGUGGCCUACACCACAGCUACAGCAAUGAUGGAUCUGAGCCUGAUUUUCGA
.(((((((...((((((.(((((..((((...(((.(((.((((.....))))...))).)))...)))))).))).))))))))))))).	(-32.40 kcal/mol)
.............................................CCUACACCACAGCUACAGCAA.........................	1
..............................................CUACACCACAGCUACAGCAA.........................	1
...............................................UACACCACAGCUACAGCAA.........................	1
...............................................UACACCACAGCUACAGCAAU........................	1
>chr8-m0022
.......CCAUGGAGCAGAAGGGCAAAAGCU..............................................................................	4
.......CCAUGGAGCAGAAGGGCAAAAGC...............................................................................	1
..........UGGAGCAGAAGGGCAAAAGC...............................................................................	30
..........UGGAGCAGAAGGGCAAAAG................................................................................	21
..........UGGAGCAGAAGGGCAAAAGCUU.............................................................................	1
..........UGGAGCAGAAGGGCAAAAGCU..............................................................................	144
...........GGAGCAGAAGGGCAAAAGCU..............................................................................	5
.....................................GAUCUUGAUUUUCAGUAC......................................................	1
AAACCUCCCAUGGAGCAGAAGGGCAAAAGCUUCCUUUGAUCUUGAUUUUCAGUACCAAUACAGACCAUGAAAGUGGGGCCUCAUGAUCCUUCUGACCUUUGGGGUUUUA
.....(((((.((..((((((((((...((.....((((.........))))............((((....)))).))....)).))))))))..)).))))).....	(-28.70 kcal/mol)
>chr9-m0045
...............AGGGUUGAAUUGGAGCUGCAGCU........................................................	1
.........................................................ACAGCAAUGAUGGAUCUGAG.................	2
..........................................................CAGCAAUGAUGGAUCUGAGCC...............	33
..........................................................CAGCAAUGAUGGAUCUGAG.................	616
..........................................................CAGCAAUGAUGGAUCUGAGC................	69
..........................................................CAGCAAUGAUGGAUCUGA..................	337
...........................................................AGCAAUGAUGGAUCUGAGC................	1
...........................................................AGCAAUGAUGGAUCUGAG.................	2
...........................................................AGCAAUGAUGGAUCUGAGCC...............	3
AAAGUUCCCAGGCCAAGGGUUGAAUUGGAGCUGCAGCUGCCGGCCUACGCCACAGCCACAGCAAUGAUGGAUCUGAGCCAUGUCUAUGACCUAC
..........(((...(((((..((((..((((..((((..(((....))).))))..))))..)))).)))))..)))...............	(-26.50 kcal/mol)
...........................................CCUACGCCACAGCCACAGCA...............................	1
.............................................UACGCCACAGCCACAGCA...............................	1
>chr9-m0067
..................UAGGGGUCUAAUCGGAGCU.........................................................	6
...................AGGGGUCUAAUCGGAGCU.........................................................	1
....................GGGGUCUAAUCGGAGCUG........................................................	1
..............................................................ACAGCAAUGAUGGAUCUGAG............	2
...............................................................CAGCAAUGAUGGAUCUGAGCC..........	33
...............................................................CAGCAAUGAUGGAUCUGAG............	616
...............................................................CAGCAAUGAUGGAUCUGAGC...........	69
...............................................................CAGCAAUGAUGGAUCUGA.............	337
................................................................AGCAAUGAUGGAUCUGAGC...........	1
................................................................AGCAAUGAUGGAUCUGAG............	2
................................................................AGCAAUGAUGGAUCUGAGCC..........	3
AUAUGGAGGUUCCUAGGUUAGGGGUCUAAUCGGAGCUGUAGCUGCUGGCCUAUGCCAGAGCCACAGCAAUGAUGGAUCUGAGCCACCUCUGAGA
....((((((.....((((..(((((((.(((..(((((.(((.(((((....)))))))).)))))..)))))))))).))))))))))....	(-41.80 kcal/mol)
..................UAGGGGUCUAAUCGGAGCUG........................................................	1
........................UCUAAUCGGAGCUGUAGCUGC.................................................	1
.......................................AGCUGCUGGCCUAUGCCA.....................................	1
..............................................GGCCUAUGCCAGAGCCACAGCAAU........................	1
...............................................GCCUAUGCCAGAGCCACAGCAA.........................	1
.................................................CUAUGCCAGAGCCACAGCAA.........................	1
>chrX-m0011
.......UCGCACAACUCUGGGAAGUACC......................................................	2
.......UCGCACAACUCUGGGAAGUACCA.....................................................	8
.......UCGCACAACUCUGGGAAGUACCAUU...................................................	1
.......UCGCACAACUCUGGGAAGUAC.......................................................	1
.......UCGCACAACUCUGGGAAGUACCAU....................................................	16
........CGCACAACUCUGGGAAGUACCAU....................................................	1
..........CACAACUCUGGGAAGUACCAU....................................................	8
..........CACAACUCUGGGAAGUACCAUUUA.................................................	62
..........CACAACUCUGGGAAGUACCAUU...................................................	78
..........CACAACUCUGGGAAGUACCAUUUAG................................................	1
..........CACAACUCUGGGAAGUACCAUUU..................................................	143
...........ACAACUCUGGGAAGUACCAUUU..................................................	4
...........ACAACUCUGGGAAGUACCAUU...................................................	4
............CAACUCUGGGAAGUACCAUUUA.................................................	1
CACUCCAUCGCACAACUCUGGGAAGUACCAUUUAGAUAUGCUAUAUUGUGAAUGGUGCUCCAGGGUUGUACAGUGUGGUAGCC
.((..(((.(.((((((((((..((((((((((((((((...))))).))))))))))))))))))))).).)))..))....	(-33.70 kcal/mol)
