# Supplementary material for: Pseudorabies Virus Infected Porcine Epithelial Cell Line Generates a Diverse Set of Host MicroRNAs and a Special Cluster of Viral MicroRNAs
Source: PLoS One. 2012 Jan 23;7(1):e30988. doi: 10.1371/journal.pone.0030988 (PMC3264653; doi:10.1371/journal.pone.0030988)
Supplement: Table S4 — Predicted swine target genes by PRV miRNAs. 235 target genes were rocoverd using miRanda and filtered as previously described by Grimson et al [22]. Shown are miRNAs and corresponding target gene IDs. (XLS) [file pone.0030988.s005.xls]

## Sheet: Table S3
Table S4. Predicted swine target genes by PRV miRNAs
235 target genes were recovered using miRanda and filtered as previously described by Grimson et al [22]. Shown are miRNAs and corresponding target gene IDs.
MiRNA	Target
miR-1-3'	ENSSSCT00000000224
miR-1-3'	ENSSSCT00000001714
miR-1-3'	ENSSSCT00000002626
miR-1-3'	ENSSSCT00000003069
miR-1-3'	ENSSSCT00000003625
miR-1-3'	ENSSSCT00000003875
miR-1-3'	ENSSSCT00000004003
miR-1-3'	ENSSSCT00000004043
miR-1-3'	ENSSSCT00000004868
miR-1-3'	ENSSSCT00000006514
miR-1-3'	ENSSSCT00000007078
miR-1-3'	ENSSSCT00000007258
miR-1-3'	ENSSSCT00000007865
miR-1-3'	ENSSSCT00000008079
miR-1-3'	ENSSSCT00000008161
miR-1-3'	ENSSSCT00000008467
miR-1-3'	ENSSSCT00000008743
miR-1-3'	ENSSSCT00000009579
miR-1-3'	ENSSSCT00000009928
miR-1-3'	ENSSSCT00000010197
miR-1-3'	ENSSSCT00000010700
miR-1-3'	ENSSSCT00000011707
miR-1-3'	ENSSSCT00000012671
miR-1-3'	ENSSSCT00000012734
miR-1-3'	ENSSSCT00000013260
miR-1-3'	ENSSSCT00000013641
miR-1-3'	ENSSSCT00000014722
miR-1-3'	ENSSSCT00000015790
miR-1-3'	ENSSSCT00000016204
miR-1-3'	ENSSSCT00000016927
miR-1-3'	ENSSSCT00000018492
miR-1-3'	ENSSSCT00000019186
miR-1-3'	ENSSSCT00000019534
miR-10	ENSSSCT00000000069
miR-10	ENSSSCT00000000224
miR-10	ENSSSCT00000000240
miR-10	ENSSSCT00000001836
miR-10	ENSSSCT00000001840
miR-10	ENSSSCT00000002078
miR-10	ENSSSCT00000002543
miR-10	ENSSSCT00000003535
miR-10	ENSSSCT00000003954
miR-10	ENSSSCT00000004003
miR-10	ENSSSCT00000004390
miR-10	ENSSSCT00000005257
miR-10	ENSSSCT00000006430
miR-10	ENSSSCT00000006514
miR-10	ENSSSCT00000007865
miR-10	ENSSSCT00000007892
miR-10	ENSSSCT00000007908
miR-10	ENSSSCT00000008467
miR-10	ENSSSCT00000008870
miR-10	ENSSSCT00000009464
miR-10	ENSSSCT00000010018
miR-10	ENSSSCT00000010197
miR-10	ENSSSCT00000013324
miR-10	ENSSSCT00000014722
miR-10	ENSSSCT00000015182
miR-10	ENSSSCT00000015790
miR-10	ENSSSCT00000016204
miR-10	ENSSSCT00000018015
miR-10	ENSSSCT00000018189
miR-10	ENSSSCT00000018716
miR-11	ENSSSCT00000000099
miR-11	ENSSSCT00000000151
miR-11	ENSSSCT00000000224
miR-11	ENSSSCT00000000273
miR-11	ENSSSCT00000000454
miR-11	ENSSSCT00000000698
miR-11	ENSSSCT00000000755
miR-11	ENSSSCT00000000756
miR-11	ENSSSCT00000001489
miR-11	ENSSSCT00000001648
miR-11	ENSSSCT00000001714
miR-11	ENSSSCT00000001715
miR-11	ENSSSCT00000001716
miR-11	ENSSSCT00000001736
miR-11	ENSSSCT00000001792
miR-11	ENSSSCT00000002056
miR-11	ENSSSCT00000002078
miR-11	ENSSSCT00000002274
miR-11	ENSSSCT00000002325
miR-11	ENSSSCT00000002326
miR-11	ENSSSCT00000002725
miR-11	ENSSSCT00000002825
miR-11	ENSSSCT00000003187
miR-11	ENSSSCT00000003371
miR-11	ENSSSCT00000003383
miR-11	ENSSSCT00000003945
miR-11	ENSSSCT00000003985
miR-11	ENSSSCT00000004003
miR-11	ENSSSCT00000004076
miR-11	ENSSSCT00000004077
miR-11	ENSSSCT00000004155
miR-11	ENSSSCT00000004276
miR-11	ENSSSCT00000004305
miR-11	ENSSSCT00000004319
miR-11	ENSSSCT00000004322
miR-11	ENSSSCT00000004343
miR-11	ENSSSCT00000004367
miR-11	ENSSSCT00000004850
miR-11	ENSSSCT00000005025
miR-11	ENSSSCT00000005101
miR-11	ENSSSCT00000005123
miR-11	ENSSSCT00000005244
miR-11	ENSSSCT00000005381
miR-11	ENSSSCT00000006013
miR-11	ENSSSCT00000006211
miR-11	ENSSSCT00000006280
miR-11	ENSSSCT00000006281
miR-11	ENSSSCT00000006514
miR-11	ENSSSCT00000006629
miR-11	ENSSSCT00000006654
miR-11	ENSSSCT00000006750
miR-11	ENSSSCT00000006889
miR-11	ENSSSCT00000006983
miR-11	ENSSSCT00000007000
miR-11	ENSSSCT00000007252
miR-11	ENSSSCT00000007269
miR-11	ENSSSCT00000007344
miR-11	ENSSSCT00000007345
miR-11	ENSSSCT00000007686
miR-11	ENSSSCT00000007830
miR-11	ENSSSCT00000007865
miR-11	ENSSSCT00000007892
miR-11	ENSSSCT00000007907
miR-11	ENSSSCT00000007908
miR-11	ENSSSCT00000007960
miR-11	ENSSSCT00000007984
miR-11	ENSSSCT00000008044
miR-11	ENSSSCT00000008087
miR-11	ENSSSCT00000008134
miR-11	ENSSSCT00000008161
miR-11	ENSSSCT00000008326
miR-11	ENSSSCT00000008391
miR-11	ENSSSCT00000008400
miR-11	ENSSSCT00000008467
miR-11	ENSSSCT00000008553
miR-11	ENSSSCT00000008616
miR-11	ENSSSCT00000008752
miR-11	ENSSSCT00000008778
miR-11	ENSSSCT00000008806
miR-11	ENSSSCT00000008870
miR-11	ENSSSCT00000008894
miR-11	ENSSSCT00000009041
miR-11	ENSSSCT00000009396
miR-11	ENSSSCT00000009464
miR-11	ENSSSCT00000009515
miR-11	ENSSSCT00000009579
miR-11	ENSSSCT00000009600
miR-11	ENSSSCT00000009874
miR-11	ENSSSCT00000009928
miR-11	ENSSSCT00000010197
miR-11	ENSSSCT00000010596
miR-11	ENSSSCT00000010616
miR-11	ENSSSCT00000010617
miR-11	ENSSSCT00000010697
miR-11	ENSSSCT00000010699
miR-11	ENSSSCT00000010700
miR-11	ENSSSCT00000010703
miR-11	ENSSSCT00000010816
miR-11	ENSSSCT00000010849
miR-11	ENSSSCT00000010974
miR-11	ENSSSCT00000010985
miR-11	ENSSSCT00000011083
miR-11	ENSSSCT00000011289
miR-11	ENSSSCT00000011290
miR-11	ENSSSCT00000011376
miR-11	ENSSSCT00000011707
miR-11	ENSSSCT00000011757
miR-11	ENSSSCT00000012446
miR-11	ENSSSCT00000012671
miR-11	ENSSSCT00000012734
miR-11	ENSSSCT00000012801
miR-11	ENSSSCT00000013000
miR-11	ENSSSCT00000013641
miR-11	ENSSSCT00000014234
miR-11	ENSSSCT00000014240
miR-11	ENSSSCT00000014241
miR-11	ENSSSCT00000014373
miR-11	ENSSSCT00000014453
miR-11	ENSSSCT00000014536
miR-11	ENSSSCT00000014673
miR-11	ENSSSCT00000014722
miR-11	ENSSSCT00000014868
miR-11	ENSSSCT00000015553
miR-11	ENSSSCT00000015659
miR-11	ENSSSCT00000015773
miR-11	ENSSSCT00000015790
miR-11	ENSSSCT00000016179
miR-11	ENSSSCT00000017405
miR-11	ENSSSCT00000017713
miR-11	ENSSSCT00000017714
miR-11	ENSSSCT00000017870
miR-11	ENSSSCT00000017935
miR-11	ENSSSCT00000017949
miR-11	ENSSSCT00000018015
miR-11	ENSSSCT00000018020
miR-11	ENSSSCT00000018189
miR-11	ENSSSCT00000018319
miR-11	ENSSSCT00000018320
miR-11	ENSSSCT00000018492
miR-11	ENSSSCT00000018761
miR-11	ENSSSCT00000018762
miR-11	ENSSSCT00000018763
miR-11	ENSSSCT00000018818
miR-11	ENSSSCT00000018899
miR-11	ENSSSCT00000018971
miR-11	ENSSSCT00000019031
miR-11	ENSSSCT00000019181
miR-11	ENSSSCT00000019254
miR-11	ENSSSCT00000019399
miR-11	ENSSSCT00000019609
miR-11	ENSSSCT00000019647
miR-2-5'	ENSSSCT00000010617
miR-2-5'	ENSSSCT00000013260
miR-3	ENSSSCT00000000067
miR-3	ENSSSCT00000000224
miR-3	ENSSSCT00000004305
miR-3	ENSSSCT00000006514
miR-3	ENSSSCT00000007381
miR-3	ENSSSCT00000007383
miR-3	ENSSSCT00000008307
miR-3	ENSSSCT00000008870
miR-3	ENSSSCT00000009464
miR-3	ENSSSCT00000010197
miR-3	ENSSSCT00000016927
miR-3	ENSSSCT00000018664
miR-3	ENSSSCT00000018681
miR-3	ENSSSCT00000019557
miR-3	ENSSSCT00000020082
miR-3	ENSSSCT00000020597
miR-4	ENSSSCT00000007865
miR-5	ENSSSCT00000000167
miR-5	ENSSSCT00000000388
miR-5	ENSSSCT00000002443
miR-5	ENSSSCT00000005123
miR-5	ENSSSCT00000005885
miR-5	ENSSSCT00000006013
miR-5	ENSSSCT00000006211
miR-5	ENSSSCT00000006514
miR-5	ENSSSCT00000007381
miR-5	ENSSSCT00000007383
miR-5	ENSSSCT00000007546
miR-5	ENSSSCT00000010974
miR-5	ENSSSCT00000012830
miR-5	ENSSSCT00000016598
miR-5	ENSSSCT00000017369
miR-5	ENSSSCT00000018492
miR-7-5'	ENSSSCT00000000019
miR-7-5'	ENSSSCT00000000151
miR-7-5'	ENSSSCT00000000224
miR-7-5'	ENSSSCT00000001483
miR-7-5'	ENSSSCT00000001637
miR-7-5'	ENSSSCT00000001714
miR-7-5'	ENSSSCT00000001715
miR-7-5'	ENSSSCT00000002078
miR-7-5'	ENSSSCT00000002810
miR-7-5'	ENSSSCT00000003450
miR-7-5'	ENSSSCT00000003461
miR-7-5'	ENSSSCT00000003987
miR-7-5'	ENSSSCT00000004003
miR-7-5'	ENSSSCT00000004076
miR-7-5'	ENSSSCT00000004077
miR-7-5'	ENSSSCT00000004850
miR-7-5'	ENSSSCT00000005282
miR-7-5'	ENSSSCT00000006246
miR-7-5'	ENSSSCT00000006514
miR-7-5'	ENSSSCT00000007686
miR-7-5'	ENSSSCT00000007865
miR-7-5'	ENSSSCT00000007944
miR-7-5'	ENSSSCT00000008030
miR-7-5'	ENSSSCT00000008105
miR-7-5'	ENSSSCT00000008161
miR-7-5'	ENSSSCT00000008319
miR-7-5'	ENSSSCT00000008693
miR-7-5'	ENSSSCT00000008700
miR-7-5'	ENSSSCT00000008752
miR-7-5'	ENSSSCT00000008870
miR-7-5'	ENSSSCT00000009101
miR-7-5'	ENSSSCT00000009928
miR-7-5'	ENSSSCT00000010018
miR-7-5'	ENSSSCT00000010197
miR-7-5'	ENSSSCT00000010700
miR-7-5'	ENSSSCT00000010974
miR-7-5'	ENSSSCT00000011518
miR-7-5'	ENSSSCT00000011712
miR-7-5'	ENSSSCT00000012477
miR-7-5'	ENSSSCT00000012734
miR-7-5'	ENSSSCT00000013324
miR-7-5'	ENSSSCT00000013641
miR-7-5'	ENSSSCT00000014034
miR-7-5'	ENSSSCT00000014095
miR-7-5'	ENSSSCT00000014231
miR-7-5'	ENSSSCT00000014483
miR-7-5'	ENSSSCT00000014659
miR-7-5'	ENSSSCT00000014722
miR-7-5'	ENSSSCT00000014868
miR-7-5'	ENSSSCT00000015682
miR-7-5'	ENSSSCT00000015790
miR-7-5'	ENSSSCT00000016667
miR-7-5'	ENSSSCT00000016927
miR-7-5'	ENSSSCT00000018181
miR-7-5'	ENSSSCT00000018189
miR-7-5'	ENSSSCT00000018218
miR-7-5'	ENSSSCT00000018492
miR-7-5'	ENSSSCT00000018716
miR-7-5'	ENSSSCT00000018752
miR-7-5'	ENSSSCT00000018753
miR-7-5'	ENSSSCT00000018830
miR-7-5'	ENSSSCT00000018831
miR-7-5'	ENSSSCT00000019173
miR-7-5'	ENSSSCT00000019181
miR-8-5'	ENSSSCT00000000126
miR-8-5'	ENSSSCT00000003025
miR-8-5'	ENSSSCT00000006246
miR-8-5'	ENSSSCT00000008038
miR-8-5'	ENSSSCT00000010974
miR-8-5'	ENSSSCT00000012498
miR-8-5'	ENSSSCT00000012734
miR-8-5'	ENSSSCT00000014722
miR-8-5'	ENSSSCT00000015790
miR-8-5'	ENSSSCT00000018015
miR-8-5'	ENSSSCT00000018574
miR-8-loop	ENSSSCT00000008467
miR-9-5'	ENSSSCT00000000224
miR-9-5'	ENSSSCT00000006211
miR-9-5'	ENSSSCT00000018492
