# Supplementary material for: Pseudorabies Virus Infected Porcine Epithelial Cell Line Generates a Diverse Set of Host MicroRNAs and a Special Cluster of Viral MicroRNAs
Source: PLoS One. 2012 Jan 23;7(1):e30988. doi: 10.1371/journal.pone.0030988 (PMC3264653; doi:10.1371/journal.pone.0030988)
Supplement: Table S5 — GO term enrichment analysis of swine target genes. Total 235 predicted target genes were performed by GO enrichment analysis using GO::TermFinder (P<0.05). (XLS) [file pone.0030988.s006.xls]

## Sheet: Table S4
Table S5. GO term enrichment analysis of target genes
Total 235 predicted target genes were performed GO enrichment analysis using GO::TermFinder (P < 0.05).
GO ID	GO Term	P-value	Corrected P-value
Cellular Component
GO:0044424	intracellular part	1.15715e-09	9.48487e-12
GO:0005622	intracellular	8.33081e-08	6.82854e-10
GO:0005737	cytoplasm	1.01391e-07	8.3107e-10
GO:0043226	organelle	1.37834e-07	1.12979e-09
GO:0043227	membrane-bounded organelle	1.40306e-07	1.15005e-09
GO:0043229	intracellular organelle	3.25968e-07	2.67187e-09
GO:0043231	intracellular membrane-bounded organelle	3.28159e-07	2.68983e-09
GO:0005623	cell	1.6163e-05	1.32483e-07
GO:0044464	cell part	1.6163e-05	1.32483e-07
GO:0005634	nucleus	0.00023061	1.89024e-06
GO:0044444	cytoplasmic part	0.00179087	1.46793e-05
GO:0044422	organelle part	0.0137629	0.00011281
GO:0044446	intracellular organelle part	0.0408752	0.000335043
GO:0000267	cell fraction	0.0532384	0.000436381
Molecular Function
GO:0005488	binding	5.06151e-11	3.12439e-13
GO:0005515	protein binding	6.35837e-08	3.92492e-10
GO:0003824	catalytic activity	0.00914252	5.64353e-05
GO:0008144	drug binding	0.0114463	7.06564e-05
GO:0008289	lipid binding	0.0183909	0.000113524
GO:0019899	enzyme binding	0.022485	0.000138796
GO:0003707	steroid hormone receptor activity	0.0505698	0.000312159
GO:0046983	protein dimerization activity	0.0522884	0.000322768
GO:0004879	ligand-dependent nuclear receptor activity	0.0541408	0.000334203
GO:0002166	beta-dystroglycan binding	0.0719404	0.000444077
Biological Process
GO:0008152	metabolic process	0.000748768	9.93061e-07
GO:0009987	cellular process	0.00158249	2.0988e-06
GO:0044238	primary metabolic process	0.0046787	6.20518e-06
GO:0044237	cellular metabolic process	0.0058125	7.70889e-06
GO:0006915	apoptosis	0.0322118	4.27212e-05
GO:0012501	programmed cell death	0.0384281	5.09656e-05
GO:0048341	paraxial mesoderm formation	0.0564497	7.4867e-05
GO:0051179	localization	0.0580969	7.70515e-05
GO:0051100	negative regulation of binding	0.0719808	9.54652e-05
GO:0008219	cell death	0.0722491	9.58211e-05
GO:0016265	death	0.0819169	0.000108643
