# Supplementary material for: Pseudorabies Virus Infected Porcine Epithelial Cell Line Generates a Diverse Set of Host MicroRNAs and a Special Cluster of Viral MicroRNAs
Source: PLoS One. 2012 Jan 23;7(1):e30988. doi: 10.1371/journal.pone.0030988 (PMC3264653; doi:10.1371/journal.pone.0030988)
Supplement: Table S6 — Primers used for stem-loop RT-PCR for detecting mature PRV miRNAs. (XLS) [file pone.0030988.s007.xls]

## Sheet: Table S5
Table S6. Primers used for stem-loop RT-PCR for detecting mature PRV miRNAs
Primer	Sequence
RT-prv-miR-1-5'	CTCAACTGGTGTCGTGGAGTCGGCAATTCAGTTGAGGCTTTCAG
RT-prv-miR-1-3'	CTCAACTGGTGTCGTGGAGTCGGCAATTCAGTTGAGGCGACGGA
RT-prv-miR-2-5'	CTCAACTGGTGTCGTGGAGTCGGCAATTCAGTTGAGCGCAGGTC
RT-prv-miR-2-3'	CTCAACTGGTGTCGTGGAGTCGGCAATTCAGTTGAGCTCACCAC
RT-prv-miR-3-3'	CTCAACTGGTGTCGTGGAGTCGGCAATTCAGTTGAGGTGCGCGA
RT-prv-miR-4-5'	CTCAACTGGTGTCGTGGAGTCGGCAATTCAGTTGAGAAAAAAGC
RT-prv-miR-5	CTCAACTGGTGTCGTGGAGTCGGCAATTCAGTTGAGCTCGCCTC
RT-prv-miR-6-5'	CTCAACTGGTGTCGTGGAGTCGGCAATTCAGTTGAGCCTGGTAG
RT-prv-miR-6-3'	CTCAACTGGTGTCGTGGAGTCGGCAATTCAGTTGAGGGTACCCA
RT-prv-miR-7-5'	CTCAACTGGTGTCGTGGAGTCGGCAATTCAGTTGAGATCCCCAT
RT-prv-miR-7-3'	CTCAACTGGTGTCGTGGAGTCGGCAATTCAGTTGAGAGGGACAG
RT-prv-miR-8-5'	CTCAACTGGTGTCGTGGAGTCGGCAATTCAGTTGAGAACCCAAT
RT-prv-miR-8-3'	CTCAACTGGTGTCGTGGAGTCGGCAATTCAGTTGAGGGTAGGGC
RT-prv-miR-9-5'	CTCAACTGGTGTCGTGGAGTCGGCAATTCAGTTGAGCCCCTCCA
RT-prv-miR-9-3'	CTCAACTGGTGTCGTGGAGTCGGCAATTCAGTTGAGGAGAAGAG
RT-prv-miR-10	CTCAACTGGTGTCGTGGAGTCGGCAATTCAGTTGAGTGCGACGG
RT-prv-miR-11	CTCAACTGGTGTCGTGGAGTCGGCAATTCAGTTGAGTCTTCCGT
RT-prv-miR-8-loop	CTCAACTGGTGTCGTGGAGTCGGCAATTCAGTTGAGAGAACACC
RT-let-7a	CTCAACTGGTGTCGTGGAGTCGGCAATTCAGTTGAGAACTATAC
prv-miR-1-5'	TCGGCAGGGACGGCTCCTGGGG
prv-miR-1-3'	TCGGCAGGTCTCACCCCTGGG
prv-miR-2-5'	TCGGCAGGCTCATCCCGTCA
prv-miR-2-3'	TCGGCAGGCGCGGGGCAACG
prv-miR-3	TCGGCAGGCGCACACGCCCCTC
prv-miR-4	TCGGCAGGAGAGTATCAGCGTG
prv-miR-5	TCGGCAGGTGAGTGGATGGATG
prv-miR-6-5'	TCGGCAGGCGTACCGACCCGC
prv-miR-6-3'	TCGGCAGGCTTGGCAGCGGG
prv-miR-7-5'	TCGGCAGGCCGGGGGGTTG
prv-miR-7-3'	TCGGCAGGACCACCGTCCCC
prv-miR-8-5'	TCGGCAGGGTGGGGGCGAAG
prv-miR-8-3'	TCGGCAGGCAACCCTTCTGGA
prv-miR-9-5'	TCGGCAGGATCGAGGAGATG
prv-miR-9-3'	TCGGCAGGCCCTCCCCCGCAT
prv-miR-10	TCGGCAGGCCGAGCCTGCCCCT
prv-miR-11	TCGGCAGGAGGCTGGGAGTGGGG
prv-miR-8-loop	TCGGCAGGTGAGAGACTAGAACC
P-let-7a	TCGGCAGGTGAGGTAGTAGGTTG
Loop-UR	TCAACTGGTGTCGTGGAGTCGGC
