# Supplementary material for: Pseudorabies Virus Infected Porcine Epithelial Cell Line Generates a Diverse Set of Host MicroRNAs and a Special Cluster of Viral MicroRNAs
Source: PLoS One. 2012 Jan 23;7(1):e30988. doi: 10.1371/journal.pone.0030988 (PMC3264653; doi:10.1371/journal.pone.0030988)
Supplement: Table S7 — Probes used for northern blot analysis of selected PRV miRNAs. (XLS) [file pone.0030988.s008.xls]

## Sheet: Table S6
Table S7. Probes used for northern blot analysis of selected PRV miRNAs
Probe	Sequence
U6	AAAATATGGAACGCTTCACGAA
prv-miR-1-3p	GCGACGGACCCAGGGGTGAGA
prv-miR-2-3p	CTCACCACCGTTGCCCCGCG
prv-miR-2-5'	CGCAGGTCTGACGGGATGAG
prv-miR-3-3'	GTGCGCGAGAGGGGCGTGTGCG
prv-miR-4-5'	AAAAAAGCCACGCTGATACTCT
prv-miR-5	CTCGCCTCCATCCATCCACTCA
prv-miR-8-3'	GGTAGGGCTCCAGAAGGGTTG
prv-miR-8-5'	AACCCAATCTTCGCCCCCAC
prv-miR-9-5p	CCCCTCCACATCTCCTCGAT
prv-miR-11	TCTTCCGTCCCCACTCCCAGCCT
